# Supplementary material for: Integrated metabolomic and transcriptomic analyses of regulatory mechanisms associated with uniconazole-induced dwarfism in banana
Source: BMC Plant Biol. 2022 Dec 28;22:614. doi: 10.1186/s12870-022-04005-w (PMC9795754; doi:10.1186/s12870-022-04005-w)
Supplement: Supplementary file 2 — Additional file 2. [file 12870_2022_4005_MOESM2_ESM.xlsx]

## Sheet: TableS1
Table S1. The level of the identified metabolites.
Index	Q1 (Da)	Q3 (Da)	Molecular Weight (Da)	Formula	Ionization model	Compounds	Class I	Class II	CAS	Level	CK15d-1	CK15d-2	CK15d-3	CK25d-1	CK25d-2	CK25d-3	XX15d-1	XX15d-2	XX15d-3	XX25d-1	XX25d-2	XX25d-3	cpd_ID	kegg_map
pme3200	74	57	73.064	C2H7N3	[M+H]+	1-methylguanidine	Nucleotides and derivatives	Nucleotides and derivatives	471-29-4	3	35001	38679	35567	37377	46072	33637	57595	43583	57979	29189	31077	38716	C02294	--
mws0217	76.04	29.99	75.032	C2H5NO2	[M+H]+	L-Glycine	Amino acids and derivatives	Amino acids and derivatives	56-40-6	3	10130	13592	14729	39574	14945	8846.2	1305	10128	23912	7124.2	18128	29016	C00037	ko00230,ko00260,ko00310,ko00440,ko00460,ko00480,ko00630,ko00730,ko00860,ko00970,ko01100,ko01110,ko01200,ko01230,ko01240,ko02010
pmb0782	86.1	69.2	85.089	C5H11N	[M+H]+	Piperidine	Alkaloids	Piperidine alkaloids	110-89-4	3	290630	207020	467910	829210	900990	968900	203560	266960	171870	614950	584840	720770	C01746	ko00960
pme2292	89.11	72.08	88.1	C4H12N2	[M+H]+	Putrescine	Alkaloids	Alkaloids	110-60-1	3	412370	446030	338440	189060	256770	319110	780290	696860	844810	313220	439780	274240	C00134	ko00330,ko00472,ko00480,ko00960,ko01100,ko01110,ko02010
pme1987	88.05	71	89.048	C3H7NO2	[M-H]-	L-Alanine	Amino acids and derivatives	Amino acids and derivatives	56-41-7	3	3064	611	4335	5641.2	8582	6739.8	1901.8	8649	2476.5	6215	7453.8	9318.8	C00041	ko00250,ko00270,ko00430,ko00450,ko00710,ko00970,ko00998,ko01100,ko01110,ko01200,ko01230,ko02010,ko04122
ML10198895	88.04	88.04	89.048	C3H7NO2	[M-H]-	N-Methylglycine	Amino acids and derivatives	Amino acids and derivatives	107-97-1	3	6751	3226.5	6697.5	14165	20739	12256	5411.9	4927.5	9250.5	12748	19469	14232	C00213	ko00260,ko00330,ko01100
pmf0096	88.99	70.9	89.995	C2H2O4	[M-H]-	Oxalic acid	Organic acids	Organic acids	144-62-7	3	41935	68144	33889	26809	30614	29351	66611	48521	41046	17793	22116	32592	C00209	ko00230,ko00630,ko01100
Lmgn000188	89.02	59.01	90.032	C3H6O3	[M-H]-	D-Lactic Acid	Organic acids	Organic acids	10326-41-7	3	45480	44388	43413	15862	15979	19482	28572	46154	32804	19112	16272	13575	C00256	ko00620,ko01100
Lmqp000873	101.02	55.02	100.018	C4H4O3	[M+H]+	Succinic anhydride	Organic acids	Organic acids	108-30-5	3	470350	387750	473490	531430	375170	320620	299950	419020	384630	534300	409840	504900	C19524	--
mws4052	102.05	56.05	101.048	C4H7NO2	[M+H]+	1-Aminocyclopropane-1-carboxylic acid	Organic acids	Organic acids	22059-21-8	3	133050	152940	108400	228360	251070	248900	112360	97657	199690	211630	239960	295660	C01234	ko00270,ko01100,ko01110
MWSmce461	102.05	56.05	101.1	C4H7NO2	[M+H]+	L-Azetidine-2-carboxylic acid	Amino acids and derivatives	Amino acids and derivatives	2133-34-8	3	233220	339320	539670	883060	974900	772180	275490	183330	353630	1058800	539860	759510	--	--
pmf0256	101.1	84.7	102.104	C6H14O	[M-H]-	3-Methyl-1-pentanol	Others	Saccharides and Alcohols	589-35-5	3	50624	49409	104070	899380	1062600	914940	55527	53850	70648	1011500	637410	1153800	--	--
pme1841	103.12	86.1	102.116	C5H14N2	[M+H]+	Cadaverine	Alkaloids	Alkaloids	462-94-2	3	110070	129060	108210	85373	141510	163500	253000	171830	186470	198720	221160	180090	C01672	ko00310,ko00480,ko00960,ko01100,ko01110
pme3017	104.07	58	103.063	C4H9NO2	[M+H]+	2-Aminoisobutyric acid	Organic acids	Organic acids	62-57-7	2	1448000	1327100	1403700	939620	846080	712200	1533800	1052800	1867600	643600	1009900	660570	C03665	--
pme3033	104.07	86	103.063	C4H9NO2	[M+H]+	N,N-Dimethylglycine	Amino acids and derivatives	Amino acids and derivatives	1118-68-9	3	3728700	3688900	4008200	1380300	1443600	677760	4239800	3874300	3597800	1199400	2636300	1142200	C01026	ko00260,ko01100
pme3011	104.07	68.8	103.063	C4H9NO2	[M+H]+	γ-Aminobutyric acid	Organic acids	Organic acids	-	3	6694400	6792300	6795100	2486800	2488200	1230300	7720700	6792600	6460500	2036200	4936100	1832800	C00334	ko00250,ko00330,ko00410,ko00650,ko00760,ko01100
pmb0484	104.1	60.1	103.091	C5H13NO	[M+H]+	Choline	Alkaloids	Alkaloids	62-49-7	2	12138000	12036000	12285000	2402300	2486900	2303400	13231000	8516200	16147000	2291000	3156300	2398800	C00114	ko00260,ko00564,ko01100,ko02010
Lmbn000193	103	59.01	104.011	C3H4O4	[M-H]-	Tartronate semialdehyde	Organic acids	Organic acids	2480-77-5	3	89947	150480	72962	66176	57488	68475	106350	67342	78946	53960	58256	74879	C01146	ko00053,ko00630,ko01100
ML10172161	103	59.01	104.011	C3H4O4	[M-H]-	Hydroxypyruvic acid	Organic acids	Organic acids	1113-60-6	2	132330	115520	69552	70996	44059	72798	109660	90952	103030	48586	78642	82479	C00168	ko00260,ko00630,ko01100,ko01110,ko01200
mws0576	103.04	59.1	104.047	C4H8O3	[M-H]-	3-Hydroxybutyric acid	Organic acids	Organic acids	300-85-6	2	393780	356500	233420	354150	211610	307090	386210	316060	304480	279920	298250	229730	C01089	ko00072,ko00650,ko01100
mws0206	103.04	57.03	104.047	C4H8O3	[M-H]-	2-Hydroxybutyric Acid	Organic acids	Organic acids	3347-90-8	2	25946	46460	41669	41722	39434	39182	31175	41658	38055	33231	18293	45499	C05984	ko00640
pme1975	103	59	104.06	C3H4O4	[M-H]-	Malonic acid	Organic acids	Organic acids	141-82-2	3	465040	449700	342410	461420	314300	419850	564040	360940	495930	385660	520220	346960	C00383	ko00061,ko00240,ko00410,ko01100,ko01212
pme0010	106	60	105.043	C3H7NO3	[M+H]+	L-Serine	Amino acids and derivatives	Amino acids and derivatives	56-45-1	3	825150	993170	820610	749710	737990	403980	1027600	1411200	1537600	594710	1349100	821850	C00065	ko00260,ko00261,ko00270,ko00460,ko00564,ko00600,ko00630,ko00920,ko00970,ko01100,ko01110,ko01200,ko01230,ko01240,ko02010
pme2433	106.09	88	105.079	C4H11NO2	[M+H]+	Diethanolamine	Alkaloids	Alkaloids	111-42-2	2	64855	57232	63715	29568	37358	39472	83366	80328	91508	33978	51420	46708	C06772	ko00564
MWS5173	112.05	70.03	111.043	C4H5N3O	[M+H]+	Isocytosine	Nucleotides and derivatives	Nucleotides and derivatives	108-53-2	3	265020	266630	337790	375060	390570	573120	172030	209730	234380	339180	481460	527520	--	--
mws0255	112.05	95	111.043	C4H5N3O	[M+H]+	Cytosine	Nucleotides and derivatives	Nucleotides and derivatives	71-30-7	1	398630	571610	540340	264000	419800	330810	531380	557760	690040	354910	490420	388880	C00380	ko00240,ko01100
pme0257	111.02	80	112.027	C4H4N2O2	[M-H]-	Uracil	Nucleotides and derivatives	Nucleotides and derivatives	66-22-8	1	114020	107900	125080	117880	65656	111030	67562	92770	59852	87434	72470	100270	C00106	ko00240,ko00410,ko00770,ko01100
pme0006	116.07	70.1	115.063	C5H9NO2	[M+H]+	L-Proline	Amino acids and derivatives	Amino acids and derivatives	147-85-3	1	23591000	20620000	27076000	12627000	14939000	12977000	17507000	20160000	22105000	12183000	18082000	10548000	C00148	ko00330,ko00332,ko00970,ko01100,ko01110,ko01230,ko02010
mws0376	115	71	116.011	C4H4O4	[M-H]-	Fumaric acid	Organic acids	Organic acids	110-17-8	2	311370	406440	427430	349770	234760	480760	238680	424160	492500	359920	231120	316530	C00122	ko00020,ko00190,ko00220,ko00250,ko00350,ko00360,ko00620,ko00650,ko00760,ko01100,ko01110,ko01200
mws0823	115.04	71	116.047	C5H8O3	[M-H]-	3-Methyl-2-Oxobutanoic acid	Organic acids	Organic acids	759-05-7	2	90982	106900	56294	35756	32400	39158	77308	100660	118410	25571	23088	23218	C00141	ko00280,ko00290,ko00770,ko00966,ko01100,ko01110,ko01210,ko01230,ko01240
pme3193	116.04	74	117.043	C4H7NO3	[M-H]-	N-Acetyl-L-glycine	Amino acids and derivatives	Amino acids and derivatives	543-24-8	2	8385.8	6336.8	4339.1	13120	13401	16504	6848.8	5064.5	8262.5	13095	19036	21258	--	--
mws0256	118.09	72.1	117.079	C5H11NO2	[M+H]+	L-Valine	Amino acids and derivatives	Amino acids and derivatives	72-18-4	1	5337800	4945700	8828000	20815000	19573000	17460000	2910200	4020300	3031700	18386000	14681000	15174000	C00183	ko00280,ko00290,ko00311,ko00460,ko00770,ko00966,ko00970,ko01100,ko01110,ko01210,ko01230,ko01240,ko02010
pme0120	118.09	101	117.079	C5H11NO2	[M+H]+	5-Aminovaleric acid	Organic acids	Organic acids	660-88-8	2	49424	50908	41532	35466	24319	30796	29978	19472	25787	38776	31485	51174	C00431	ko00310,ko00330,ko01100
mws0191	118.09	59	117.079	C5H11NO2	[M+H]+	Betaine	Alkaloids	Alkaloids	107-43-7	2	134140	101980	128280	238310	252200	229900	77517	135640	74446	247890	171070	195580	C00719	ko00260,ko01100,ko02010
mws0470	117.02	73	118.027	C4H6O4	[M-H]-	Methylmalonic acid	Organic acids	Organic acids	516-05-2	1	41065000	41219000	39366000	37289000	33660000	37903000	32813000	38658000	44121000	39713000	34548000	43346000	C02170	ko00240,ko00280,ko00640,ko01100
mws0192	117.02	73	118.027	C4H6O4	[M-H]-	succinic acid	Organic acids	Organic acids	110-15-6	1	42494000	38243000	40165000	34430000	34735000	37549000	32389000	40993000	44097000	43846000	35219000	42723000	C00042	ko00020,ko00190,ko00250,ko00310,ko00350,ko00360,ko00620,ko00630,ko00640,ko00650,ko00760,ko00920,ko01100,ko01110,ko01200
pme1730	117	59	118.027	C4H6O4	[M-H]-	D-Erythronolactone	Organic acids	Organic acids	15667-21-7	3	126440	126280	87313	78674	68643	78897	105530	123870	120230	44848	105520	77243	--	--
mws0640	117.06	71	118.063	C5H10O3	[M-H]-	2-Hydroxy-2-methylbutyric acid	Organic acids	Organic acids	3739-30-8	3	17806	6862.8	20984	9	9	9	7105.3	7354.5	7030	4693	2525.1	5325.5	--	--
mws0147	117.06	59	118.063	C5H10O3	[M-H]-	β-Hydroxyisovaleric acid	Organic acids	Organic acids	625-08-1	2	1009800	988110	1026500	228110	262420	329490	830700	879560	1016700	327760	282710	302760	C20827	ko00280,ko01100
pme3096	118	74	119.022	C3H5NO4	[M-H]-	Aminomalonic acid	Organic acids	Organic acids	1068-84-4	3	1492200	1461400	1513100	1314100	1235000	1335700	1154500	1428000	1694400	1698800	1191600	1461800	C00872	--
mws0230	120.07	74	119.058	C4H9NO3	[M+H]+	L-Threonine	Amino acids and derivatives	Amino acids and derivatives	72-19-5	1	2548900	2550200	4058700	6681100	6395600	5812900	2505500	3399100	2671900	6027200	5026800	5874600	C00188	ko00260,ko00261,ko00290,ko00860,ko00970,ko01100,ko01110,ko01230,ko02010
mws0671	120.07	74.1	119.058	C4H9NO3	[M+H]+	L-Homoserine	Amino acids and derivatives	Amino acids and derivatives	672-15-1	3	2301400	2489300	3421900	5878400	5566700	5023900	2461100	3000100	2692300	5178000	4808000	5529500	C00263	ko00260,ko00270,ko00300,ko00920,ko01100,ko01110,ko01230
pma0134	121.04	93.06	120.042	C4H8O4	[M+H]+	D-(-)-Threose	Others	Saccharides and Alcohols	95-43-2	3	19103000	20682000	17506000	15728000	15544000	15666000	17756000	20691000	19444000	16643000	17262000	14856000	C06463	--
MWS4305	119.04	59.01	120.042	C4H8O4	[M-H]-	Erythrose	Others	Saccharides and Alcohols	583-50-6	3	260290	197530	182330	27480	49408	13972	132490	174760	177170	61171	29108	20031	C01796	--
pme1011	121.08	104	120.069	C7H8N2	[M+H]+	Benzamidine	Others	Others	618-39-3	1	36221	47046	30449	27134	29186	32660	30636	43288	39200	35738	35935	30216	C01784	--
pme0195	120.02	62	121.02	C3H7NO2S	[M-H]-	L-Cysteine	Amino acids and derivatives	Amino acids and derivatives	52-90-4	3	8977.2	10102	4266	9	6267.5	7896.2	2040	7884.5	6251.2	7353.5	6884.2	9	C00097	ko00260,ko00270,ko00311,ko00332,ko00430,ko00460,ko00480,ko00730,ko00770,ko00920,ko00970,ko01100,ko01110,ko01200,ko01230,ko01240,ko04122
pmb0069	122	105	121.053	C7H7NO	[M+H]+	Benzamide	Phenolic acids	Phenolic acids	55-21-0	3	8597800	9388200	8029900	625580	656710	746300	9685600	7873100	11758000	1671100	883290	786270	C09815	--
mws0491	122.1	105	121.089	C8H11N	[M+H]+	Phenethylamine	Alkaloids	Alkaloids	64-04-0	1	35621000	37779000	34255000	2548400	2633600	3129400	37843000	31140000	45450000	7081800	3650600	3336500	C05332	ko00360,ko01100
mws0628	121.03	92	122.037	C7H6O2	[M-H]-	4-Hydroxybenzaldehyde	Phenolic acids	Phenolic acids	123-08-0	1	1633200	1584200	1437000	318380	367930	427800	1696200	1445300	1696900	459470	467990	313110	C00633	ko01100
mws0133	123.06	80.05	122.048	C6H6N2O	[M+H]+	Nicotinamide	Others	Vitamin	98-92-0	1	2375900	2101400	1984900	1731700	2081500	1863700	2751800	2081200	3778700	1412800	1610300	1796800	C00153	ko00760,ko01100,ko01240
ML10179289	105.07	77.04	122.073	C8H10O	[M+H-H2O]+	2-Phenylethanol	Phenolic acids	Phenolic acids	-	3	6709200	7341500	6399000	478610	493830	665860	7090500	5887300	8552900	1363400	676870	616450	C05853	ko00360
pmb0302	126.1	96	125.024	C2H8NO3P	[M+H]+	2-Aminoethylphosphonic Acid	Lipids	Glycerol ester	2041-14-7	3	87821	84254	63325	22188	34521	29004	60288	73976	95488	29632	42356	26397	C03557	ko00440,ko01100,ko02010
MWSmce448	127.05	81.04	126.11	C5H6N2O2	[M+H]+	Imidazol-1-yl-acetic acid	Organic acids	Organic acids	22884-10-2	2	152910	180550	203290	159240	176700	200860	178160	208160	218850	194460	155200	187470	--	--
MWSmce706	129.07	56.05	128.13	C5H8N2O2	[M+H]+	Cyclo(Ala-Gly)	Amino acids and derivatives	Amino acids and derivatives	4526-77-6	3	100380	105490	75706	41196	23569	15942	111720	116820	172730	24917	27521	29510	--	--
mws0263	128.04	82.03	129.043	C5H7NO3	[M-H]-	5-Oxo-L-Proline	Amino acids and derivatives	Amino acids and derivatives	98-79-3	2	29638	38309	43820	77676	46742	27658	23988	14584	35299	39168	31571	34057	C01879	ko00480,ko01100
ML10181668	130.09	84.08	129.079	C6H11NO2	[M+H]+	Cycloleucine	Amino acids and derivatives	Amino acids and derivatives	52-52-8	1	17135000	17990000	20253000	21860000	18177000	15705000	8552800	9274300	12426000	17598000	11416000	14068000	C03969	--
MWS0811	130.09	84.08	129.079	C6H11NO2	[M+H]+	DL-Pipecolic Acid	Organic acids	Organic acids	3105-95-1	2	8926200	7977200	6465000	3110400	2483000	2791900	2656900	3219300	3840300	1375600	1557600	2069000	C00408	ko00310,ko00960,ko01100,ko01110
Zmdp000376	130.09	84.08	129.09	C5H11N3O	[M+H]+	4-Guanidinobutanal	Others	Others	-	2	16755000	17783000	20927000	21642000	16847000	13892000	9041100	9980800	12979000	18984000	11298000	12284000	--	--
Zmgn000217	129.02	85.03	130.027	C5H6O4	[M-H]-	Methylenesuccinic acid	Organic acids	Organic acids	97-65-4	3	110310	111510	105900	119910	93031	121730	128130	125640	91952	108080	126640	122360	C00490	ko00660,ko01100
mws0425	129.02	85	130.027	C5H6O4	[M-H]-	Citraconic acid	Organic acids	Organic acids	498-23-7	2	138420	139000	95338	75963	76371	67584	77239	122750	231220	70064	85003	58987	C02226	ko00290,ko00660,ko01100,ko01210
pme2693	131.12	114.09	130.111	C6H14N2O	[M+H]+	N-Acetylputrescine	Alkaloids	Alkaloids	18233-70-0	2	299990	272560	258230	347720	445790	429970	290900	258930	218580	343460	401670	427700	C02714	ko00330,ko01100
pmb0501	131.13	114.1	130.122	C5H14N4	[M+H]+	Agmatine	Alkaloids	Alkaloids	306-60-5	3	280040	267750	279530	327460	406730	442330	259030	231080	231810	385180	430100	477110	C00179	ko00330,ko01100
pmf0470	132.07	73	131.058	C5H9NO3	[M+H]+	cis-4-Hydroxy-D-proline	Amino acids and derivatives	Amino acids and derivatives	2584-71-6	3	54552	43634	53489	61040	75598	55470	54540	47531	63290	80358	51545	73142	C03440	ko00330,ko01100
MWS2413	130.05	58.03	131.058	C5H9NO3	[M-H]-	N-acetyl-beta-alanine	Amino acids and derivatives	Amino acids and derivatives	3025-95-4	3	63873	69919	63450	4705.1	2867	4566.6	73835	86952	68438	7738.6	5930.7	6221.6	C01073	ko00410
pma3649	132.1	86.1	131.058	C5H9NO3	[M+H]+	5-Aminolevulinate	Alkaloids	Alkaloids	106-60-5	3	9835800	10830000	16633000	19708000	22002000	20757000	3871700	6917600	5604700	19236000	17888000	16941000	C00430	ko00260,ko00860,ko01100,ko01110,ko01240,ko02010
mws0216	132.07	86	131.058	C5H9NO3	[M+H]+	Trans-4-Hydroxy-L-proline	Amino acids and derivatives	Amino acids and derivatives	51-35-4	3	11316000	11222000	17121000	19884000	23295000	24218000	4944700	8355400	6455000	20390000	18900000	18392000	C01157	ko00330,ko01100,ko02010
ML10197929	130.09	88.04	131.069	C4H9N3O2	[M-H]-	Creatine	Organic acids	Organic acids	57-00-1	3	178430	212340	201900	138670	151570	149790	242430	217540	202500	182650	172020	159450	C00300	ko00260,ko00330,ko01100
Zmpn000638	130.05	88.04	131.069	C4H9N3O2	[M-H]-	3-Guanidinopropionic acid	Organic acids	Organic acids	353-09-3	3	51467	84662	45331	66802	62889	64502	113530	71121	52977	67280	77313	49636	C03065	--
pme2679	132	86	131.095	C6H13NO2	[M+H]+	L-Allo-isoleucine	Amino acids and derivatives	Amino acids and derivatives	1509-34-8	3	8977200	7888800	14486000	16557000	17930000	19957000	3990700	6669600	5443500	17104000	16645000	14370000	C21096	--
mws0258	132.1	86	131.095	C6H13NO2	[M+H]+	L-Isoleucine*	Amino acids and derivatives	Amino acids and derivatives	73-32-5	1	16439000	15547000	20188000	37569000	35944000	36489000	11845000	17370000	14841000	33887000	33588000	24534000	C00407	ko00280,ko00290,ko00460,ko00960,ko00966,ko00970,ko01100,ko01110,ko01210,ko01230,ko02010
pmp001198	132.1	57.1	131.095	C6H13NO2	[M+H]+	6-Deoxyfagomine	Alkaloids	Piperidine alkaloids	197449-09-5	1	255270	200310	481740	1029900	901110	834730	180800	259790	190480	645090	557700	634530	--	--
mws0227	132.1	86.2	131.095	C6H13NO2	[M+H]+	L-Leucine*	Amino acids and derivatives	Amino acids and derivatives	61-90-5	1	6185700	5542100	10797000	14326000	13694000	16200000	4692800	5433800	4562100	10684000	12780000	14548000	C00123	ko00280,ko00290,ko00966,ko00970,ko01100,ko01110,ko01210,ko01230,ko02010
mws1587	132.1	86	131.095	C6H13NO2	[M+H]+	L-Norleucine*	Amino acids and derivatives	Amino acids and derivatives	327-57-1	1	16772000	15729000	20058000	37595000	34745000	35881000	12082000	17338000	14801000	34339000	34811000	25358000	C01933	--
pme0274	132.1	69	131.095	C6H13NO2	[M+H]+	6-Aminocaproic acid	Organic acids	Organic acids	60-32-2	1	1857600	2002500	3351900	3269900	3966700	3906000	824280	1491700	1368000	3823900	3268900	3224300	C02378	ko01100
mws1167	131	59.2	132.006	C4H4O5	[M-H]-	Oxaloacetic acid	Organic acids	Organic acids	328-42-7	2	68454	75451	53637	267230	293590	417640	49901	54059	57571	176490	144360	272610	C00036	ko00010,ko00020,ko00250,ko00620,ko00630,ko00710,ko01100,ko01110,ko01200,ko01210,ko01230,ko01240
Lmmn000806	131.03	87.05	132.042	C5H8O4	[M-H]-	Dimethylmalonic acid	Organic acids	Organic acids	595-46-0	3	499470	654390	558220	23275	35212	36422	633070	623210	840800	40139	32288	32485	--	--
pme3034	131.03	69.03	132.042	C5H8O4	[M-H]-	Ethylmalonic acid	Organic acids	Organic acids	601-75-2	3	231770	221290	203170	9	9	9	168970	122940	190810	9	9	9	--	--
Lmmn002164	131.03	87.05	132.042	C5H8O4	[M-H]-	Monomethyl succinate	Organic acids	Organic acids	3878-55-5	3	464370	687710	538870	23707	27847	33574	594690	656940	843560	32940	35130	32431	--	--
Lmbn001288	131.03	87.04	132.042	C5H8O4	[M-H]-	2-Hydroxy-2-methyl-3-oxobutanoic acid	Organic acids	Organic acids	71698-08-3	3	390390	532630	407660	17007	26394	16401	455310	484970	654580	24547	20993	23929	C06010	ko00290,ko00650,ko00660,ko00770,ko01100,ko01110,ko01210,ko01230
pme0243	131.03	87.05	132.042	C5H8O4	[M-H]-	Glutaric acid	Organic acids	Organic acids	110-94-1	3	6554000	6200000	5738500	228930	211430	221650	4827200	3853400	5303200	340590	266620	236110	C00489	ko00071,ko00310,ko01100
mws0473	131.03	87.05	132.042	C5H8O4	[M-H]-	2-Methylsuccinic acid	Organic acids	Organic acids	498-21-5	2	4889900	7096200	5603000	221620	273430	317660	6158300	6519500	8940100	358670	387440	327580	--	--
Lmgn000160	131.05	70.03	132.053	C4H8N2O3	[M-H]-	3-Ureidopropionic Acid	Organic acids	Organic acids	462-88-4	3	41620	102800	150430	44760	38310	50602	164070	91268	93636	33778	62890	31858	C02642	ko00240,ko00410,ko00770,ko01100
mws0001	133.06	74	132.054	C4H8N2O3	[M+H]+	L-Asparagine	Amino acids and derivatives	Amino acids and derivatives	70-47-3	2	606450	898320	1266100	330820	316320	152470	1853500	1242800	1201700	134380	388880	243420	C00152	ko00250,ko00460,ko00970,ko01100,ko01110,ko01230
pmc0682	133.1	105.1	132.069	C8H8N2	[M+H]+	4-Aminoindole	Alkaloids	Plumerane	5192-23-4	3	9	9	9	58036	79749	48388	9	9	9	66730	33538	86930	--	--
mws0341	131.07	85	132.079	C6H12O3	[M-H]-	2-Hydroxyisocaproic acid	Organic acids	Organic acids	20312-37-2	2	197140	175560	134550	34884	30456	42217	129780	144940	174420	64058	55033	24780	C03264	--
mws0972	131.07	85.07	132.079	C6H12O3	[M-H]-	6-Hydroxyhexanoic acid	Organic acids	Organic acids	1191-25-9	2	40734	33049	28897	88840	56719	48941	38109	27259	34504	49826	49328	66190	C06103	--
pme2527	133	116	132.09	C5H12N2O2	[M+H]+	L-Ornithine	Amino acids and derivatives	Amino acids and derivatives	70-26-8	3	11014	13254	13553	36582	49110	82334	18028	51988	15260	56129	34518	56089	C00077	ko00220,ko00330,ko00472,ko00480,ko01100,ko01110,ko01210,ko01230,ko02010
MWS1882	132.03	88.04	133.038	C4H7NO4	[M-H]-	Iminodiacetic acid	Organic acids	Organic acids	142-73-4	1	114240	171840	178240	1364200	1312400	1340700	188960	161390	221920	1183400	1383600	1668500	C19911	--
mws0219	132.03	88	133.038	C4H7NO4	[M-H]-	L-Aspartic Acid	Amino acids and derivatives	Amino acids and derivatives	56-84-8	1	1205300	1466900	1681900	12119000	13615000	13984000	1600400	1487700	1920000	10752000	13182000	16335000	C00049	ko00220,ko00250,ko00260,ko00261,ko00270,ko00300,ko00340,ko00410,ko00460,ko00710,ko00760,ko00770,ko00970,ko01100,ko01110,ko01200,ko01210,ko01230,ko01240,ko02010
Lmbn000198	133.01	71.01	134.022	C4H6O5	[M-H]-	3-Dehydro-L-Threonic Acid	Others	Saccharides and Alcohols	-	1	14739000	15408000	12684000	17374000	11325000	15548000	16081000	17517000	16695000	14553000	12827000	16157000	C03064	ko00053,ko01100
mws0275	133.01	71.01	134.022	C4H6O5	[M-H]-	L-Malic acid	Organic acids	Organic acids	97-67-6	1	49884000	51361000	45215000	54036000	39985000	53238000	52927000	60413000	52760000	48626000	42985000	51419000	C00149	ko00020,ko00620,ko00630,ko00710,ko01100,ko01110,ko01200
Zmgn000503	133.05	71.01	134.058	C5H10O4	[M-H]-	2,3-Dihydroxy-3-Methylbutanoic Acid	Organic acids	Organic acids	1756-18-9	1	438890	760340	553630	816060	550100	648380	282250	503270	711150	634840	505760	806310	C04039	--
pme0057	136.04	118.1	135.035	C4H9NO2S	[M+H]+	L-Homocysteine	Amino acids and derivatives	Amino acids and derivatives	6027-13-0	3	25512	25614	36359	4043.5	6669.2	7439.2	36784	19677	32736	14247	7045.5	13150	C00155	ko00270,ko00920,ko01100,ko01110,ko01230
Zmdp000972	136.04	91.05	135.035	C4H9NO2S	[M+H]+	S-Methyl-L-cysteine	Amino acids and derivatives	Amino acids and derivatives	1187-84-4	3	343330	203700	270030	78566	90286	69163	106630	154070	146720	110750	97355	80083	C22040	ko02010
pme0040	136.06	119	135.054	C5H5N5	[M+H]+	Adenine	Nucleotides and derivatives	Nucleotides and derivatives	73-24-5	1	410760	591800	531390	192840	250760	260880	398150	443180	807020	253250	254290	239030	C00147	ko00230,ko00908,ko01100
pmb0374	136.06	118.9	135.054	C5H5N5	[M+H]+	2-Aminopurine	Nucleotides and derivatives	Nucleotides and derivatives	452-06-2	1	244330	306410	305670	552110	596230	538700	152610	177040	129730	471190	413050	435710	--	--
HJKP000649	136.07	91.05	135.068	C8H9NO	[M+H]+	N-benzylformamide	Alkaloids	Alkaloids	6343-54-0	3	309710	154220	264030	103820	81304	87656	76188	148670	104460	96131	70711	54325	C15561	--
mws0889	135.03	75.01	136.037	C4H8O5	[M-H]-	D-Threonic Acid	Others	Saccharides and Alcohols	-	1	1611200	1631300	1468900	2294900	2165600	2339900	1774200	2083800	2536100	2610500	2083400	2941600	C21649	--
pme1173	137.05	110	136.039	C5H4N4O	[M+H]+	Allopurinol	Nucleotides and derivatives	Nucleotides and derivatives	315-30-0	2	67320	112940	106830	62190	80236	63343	66646	47378	44039	87826	62187	46135	--	--
MWS1848	135.05	92.03	136.052	C8H8O2	[M-H]-	Phenyl acetate	Phenolic acids	Phenolic acids	122-79-2	3	1975400	2070700	1392700	14950	7524.8	14145	736830	1229800	1082100	15215	10800	9507.5	C00548	--
Hmbn002174	135.05	120.02	136.053	C8H8O2	[M-H]-	4-Hydroxyacetophenone	Phenolic acids	Phenolic acids	99-93-4	3	329400	343330	217080	9	9	9	132780	223650	176700	2685	6049.8	2693	C10700	ko01100
mws1078	138.05	92.1	137.048	C7H7NO2	[M+H]+	Anthranilic Acid	Phenolic acids	Phenolic acids	118-92-3	2	60072	55061	65482	26747	33057	10154	50451	29918	54048	36524	21873	39108	C00108	ko00380,ko00400,ko00998,ko01058,ko01100,ko01110,ko01230
mws0146	138.05	78	137.048	C7H7NO2	[M+H]+	Nicotinic Acid Methyl Ester(Methyl Nicotinate)	Alkaloids	Pyridine alkaloids	93-60-7	2	19442	19338	18296	98395	100830	96500	11292	20679	30950	91858	49764	106310	--	--
mws1336	138.06	120	137.048	C7H7NO2	[M+H]+	4-Aminobenzoic Acid	Phenolic acids	Phenolic acids	150-13-0	2	175410	186040	160500	1165200	906400	890190	210210	194090	224890	778610	659240	590220	C00568	ko00790,ko01100,ko01240
pme2268	138.05	94.07	137.048	C7H7NO2	[M+H]+	Trigonelline	Alkaloids	Pyridine alkaloids	535-83-1	3	32232000	37787000	40818000	16060000	20862000	24802000	34062000	31227000	33913000	22810000	20516000	23199000	C01004	ko00760
pme1002	138.09	103	137.084	C8H11NO	[M+H]+	L-Tyramine	Amino acids and derivatives	Amino acids and derivatives	51-67-2	1	2603300	2821600	2347100	2067400	2131900	2113500	2419800	2613900	2836000	2279500	2243300	1868600	C00483	ko00350,ko00950,ko01100,ko01110,ko01240
pma0948	138.09	121.1	137.084	C8H11NO	[M+H]+	Phenylethanolamine	Alkaloids	Alkaloids	7568-93-6	3	12419000	13614000	11404000	10908000	10206000	10685000	11446000	13182000	12804000	11505000	11420000	10147000	C02735	--
Lmgn001670	137.03	93.04	138.032	C7H6O3	[M-H]-	Salicylic acid	Phenolic acids	Phenolic acids	69-72-7	3	1819000	2305700	1809600	683080	688840	654310	1379100	1637800	1910000	835900	901920	680720	C00805	ko00360,ko01100,ko01110,ko04075
mws0749	137.02	93	138.032	C7H6O3	[M-H]-	4-Hydroxybenzoic Acid	Phenolic acids	Phenolic acids	99-96-7	1	1733200	1951300	1700000	603350	555540	621730	1186000	1524700	1881300	735270	791930	605340	C00156	ko00130,ko00790,ko01100,ko01110,ko01240
mws0336	137.04	93.05	138.043	C6H6N2O2	[M-H]-	Urocanic acid	Organic acids	Organic acids	104-98-3	1	415840	692050	705270	16938	25304	23255	495790	797880	408660	54037	28873	21160	C00785	ko00340,ko01100
mws2368	137.06	119.05	138.068	C8H10O2	[M-H]-	Tyrosol	Phenolic acids	Phenolic acids	501-94-0	2	1404300	2033400	1565100	492030	551260	456550	1031100	1212200	1183700	600430	674820	480070	C06044	ko00350,ko01100
pme1137	140.03	94	139.027	C6H5NO3	[M+H]+	6-Hydroxynicotinic acid	Alkaloids	Pyridine alkaloids	5006-66-6	3	165410	148160	153560	159520	118620	115080	172910	188980	179500	130820	134330	132210	C01020	ko00760,ko01100
pme2828	140	99	139.027	C6H5NO3	[M+H]+	4-Nitrophenol	Phenolic acids	Phenolic acids	100-02-7	3	3862500	2461400	3270600	3732300	2591100	2414700	4066800	3226000	3140300	3304400	2397700	3388000	C00870	--
MWSmce585	104.07	59.01	139.58	C4H10ClNO2	[M+H]+	Methyl 3-aminopropanoate (hydrochloride)	Amino acids and derivatives	Amino acids and derivatives	3196-73-4	3	1362800	1327100	1253000	307450	239710	232540	1380000	855980	1751900	280140	347640	251480	--	--
mws0704	140.01	78.96	141.019	C2H8NO4P	[M-H]-	O-Phosphorylethanolamine	Alkaloids	Alkaloids	1071-23-4	2	108430	220520	129210	7860.1	9811.4	11970	229860	247930	152880	11306	31746	5482.4	C00346	ko00563,ko00564,ko00600,ko01100
pma2987	142.1	124.09	141.09	C6H11N3O	[M+H]+	Histidinol	Alkaloids	Alkaloids	501-28-0	3	3295400	3526600	3407100	4532200	5053800	5044800	3181100	3258400	3715500	4434800	3713100	5013400	C00860	ko00340,ko01100,ko01110,ko01230
pme3207	141.02	59	142.027	C6H6O4	[M-H]-	Muconic acid	Organic acids	Organic acids	1119-72-8	2	998300	1003200	741670	830160	1318900	1436200	797790	962230	1046200	1238900	1072900	759620	C02480	ko01100
pmb0764	144.05	113.2	143.04	C6H9NOS	[M+H]+	4-Methyl-5-thiazoleethanol	Others	Others	137-00-8	1	32640	24752	18574	10266	6307.9	7370.8	87362	68819	161260	5746.7	8681.1	8732.1	C04294	ko00730,ko01100,ko01240
Hmsp000364	144.1	98.09	143.095	C7H13NO2	[M+H]+	L-Cyclopentylglycine	Amino acids and derivatives	Amino acids and derivatives	2521-84-8	3	164540	227730	234440	168250	118540	156660	115260	178000	177320	155940	70774	91740	--	--
Rfmb320	144.1	84.08	143.095	C7H13NO2	[M+H]+	1-Methylpiperidine-2-carboxylic acid	Organic acids	Organic acids	7730-87-2	3	98574	110730	135940	17028	43423	50564	82440	70596	95446	41750	46127	24550	--	--
MWS1875	143.05	115.05	144.058	C10H8O	[M-H]-	2-Naphthol*	Phenolic acids	Phenolic acids	135-19-3	3	13610	13288	10260	3972.7	4588.2	5728.9	5724.6	6277.9	17809	19234	7455.9	9096.6	C11713	--
MWS2066	143.05	115.06	144.058	C10H8O	[M-H]-	1-Naphthol*	Phenolic acids	Phenolic acids	90-15-3	3	11196	10092	9236.8	5910.9	4863.2	5163.2	5138.2	5288.8	17026	18019	6397.5	7514.4	C11714	--
Rfmb318	144.1	84.08	144.092	C7H14NO2+	[M]+	D-Proline betaine	Amino acids and derivatives	Amino acids and derivatives	1195-94-4	3	54737	57037	50670	15859	16967	20785	44885	50669	38246	31411	28334	25504	C21514	--
mws0103	146.06	91	145.053	C9H7NO	[M+H]+	Indole-3-carboxaldehyde	Alkaloids	Plumerane	487-89-8	3	67605	70492	57187	41394	51239	59887	86904	83901	142190	51919	52748	51576	C08493	--
pme3351	144.1	126	145.074	C6H11NO3	[M-H]-	Allysine(6-Oxo DL-Norleucine)	Amino acids and derivatives	Amino acids and derivatives	1962-83-0	3	148460	101390	92236	24629	28423	32781	65843	66247	118570	43032	20522	17635	C04076	ko00300,ko00310,ko00960,ko01100,ko01110,ko01230
Lmqp000427	146.08	82.07	145.074	C6H11NO3	[M+H]+	N-Methyl-Trans-4-Hydroxy-L-Proline	Amino acids and derivatives	Amino acids and derivatives	4252-82-8	3	68724	73421	81871	31561	38045	29058	49679	62523	87002	22961	41162	36340	--	--
pme0295	146.08	86	145.074	C6H11NO3	[M+H]+	4-Acetamidobutyric acid	Organic acids	Organic acids	3025-96-5	3	643360	452740	467620	823370	671920	614150	712590	621890	744420	811940	868010	998800	C02946	ko00330,ko01100
mws0567	146.09	87	145.085	C5H11N3O2	[M+H]+	4-Guanidinobutyric acid	Organic acids	Organic acids	463-00-3	2	303890	267560	341220	311520	309370	358490	271120	306690	289960	509140	502590	410940	C01035	ko00330,ko01100
Lmgn000224	145.01	57.03	146.022	C5H6O5	[M-H]-	2-Methyl-3-oxosuccinic acid	Organic acids	Organic acids	-	1	54659	53710	57100	59166	88508	102960	22302	22513	28273	91712	42402	41107	C06030	ko00660
pme2380	145.01	101	146.022	C5H6O5	[M-H]-	α-Ketoglutaric acid	Organic acids	Organic acids	328-50-7	3	205990	248930	322530	634120	697230	987180	192880	183470	165900	605710	250900	454750	C00026	ko00020,ko00040,ko00053,ko00220,ko00250,ko00300,ko00310,ko00340,ko00430,ko00630,ko00650,ko00660,ko01100,ko01110,ko01200,ko01210,ko01230,ko01240
Lmbn001609	145.05	83.05	146.058	C6H10O4	[M-H]-	2-Acetyl-2-Hydroxybutanoic Acid	Organic acids	Organic acids	-	3	208100	211310	149670	23914	17213	16168	128580	124510	216210	16180	10833	22647	C06006	ko00290,ko01100,ko01110,ko01210,ko01230
Wmzn000227	145.06	109.04	146.058	C6H10O4	[M-H]-	2,2-Dimethylsuccinic acid	Organic acids	Organic acids	597-43-3	1	138020	181060	235170	318880	256870	259070	194650	128990	240470	267320	178700	202750	--	--
Lmbn001676	145.05	101.06	146.058	C6H10O4	[M-H]-	3-Hydroxy-3-Methyl-2-Oxopentanoic Acid	Organic acids	Organic acids	-	3	78455	121600	99708	7014.2	6430.8	10432	90326	95300	98584	9	9	9	C14463	ko00290,ko01110,ko01210
MWS5136	145.05	101.06	146.058	C6H10O4	[M-H]-	Mono-Methyl Glutarate	Organic acids	Organic acids	1501-27-5	3	54396	75844	59526	9	9	9	65038	87288	70765	9	9	9	--	--
mws0924	145.05	101	146.058	C6H10O4	[M-H]-	2-Methylglutaric acid	Organic acids	Organic acids	617-62-9	2	330100	441380	397500	11690	9268.2	18137	387260	532750	475820	31592	18186	10815	--	--
mws0208	145.05	101	146.058	C6H10O4	[M-H]-	Adipic Acid	Organic acids	Organic acids	124-04-9	2	424950	574180	565760	12679	31768	28481	513180	620390	530030	36027	33638	27489	C06104	ko01100
pme0193	147.08	84	146.069	C5H10N2O3	[M+H]+	L-Glutamine	Amino acids and derivatives	Amino acids and derivatives	56-85-9	1	39125000	41620000	62907000	69488000	59503000	56945000	32868000	36519000	38386000	68683000	45931000	43158000	C00064	ko00220,ko00230,ko00240,ko00250,ko00630,ko00750,ko00910,ko00970,ko01100,ko01230,ko01240,ko02010
pme0026	147.11	84	146.106	C6H14N2O2	[M+H]+	L-Lysine	Amino acids and derivatives	Amino acids and derivatives	56-87-1	1	36871000	44859000	61856000	62546000	54570000	55458000	31243000	33152000	36193000	62633000	42915000	46200000	C00047	ko00300,ko00310,ko00780,ko00960,ko00970,ko01100,ko01110,ko01210,ko01230,ko02010
mws1050	148.06	88	147.053	C5H9NO4	[M+H]+	O-Acetylserine	Amino acids and derivatives	Amino acids and derivatives	5147-00-2	2	342420	448220	391950	480210	459290	397740	298310	399570	314380	374610	371920	375800	C00979	ko00270,ko00908,ko00920,ko01100,ko01110,ko01200,ko01230,ko04122
Zmzn000113	146.05	102.06	147.053	C5H9NO4	[M-H]-	L-threo-3-Methylaspartate	Amino acids and derivatives	Amino acids and derivatives	6061-13-8	1	273440	428320	429330	1527300	1916200	1731500	337050	411010	531110	1475600	1046000	1962600	C03618	ko00630,ko00660,ko01100,ko01200
pme0014	148.06	84	147.053	C5H9NO4	[M+H]+	L-Glutamic acid	Amino acids and derivatives	Amino acids and derivatives	56-86-0	1	12202000	15303000	16832000	52851000	55999000	48383000	9318600	11583000	12709000	46439000	30382000	53913000	C00025	ko00220,ko00250,ko00330,ko00332,ko00340,ko00430,ko00480,ko00524,ko00630,ko00650,ko00660,ko00860,ko00910,ko00970,ko01100,ko01110,ko01200,ko01210,ko01230,ko01240,ko02010
MWSmce608	148.1	74.02	147.17	C6H13NO3	[M+H]+	4-Hydroxyisoleucine	Amino acids and derivatives	Amino acids and derivatives	781658-23-9	3	164860	175450	233960	348020	269640	318310	94758	154870	98572	258570	223550	268590	--	--
Lmbn000216	147.03	57.03	148.037	C5H8O5	[M-H]-	3-Methylmalic acid	Organic acids	Organic acids	152204-30-3	3	282790	392970	330770	585920	403250	394890	283570	374490	270120	650480	307750	556270	C06032	ko00290,ko00660,ko01100,ko01210,ko01230
MWS3036	147.03	85.03	148.037	C5H8O5	[M-H]-	3-Hydroxyglutaric acid	Organic acids	Organic acids	638-18-6	3	115290	81874	103930	394500	203970	199730	109840	84077	125650	237200	120020	257640	--	--
ML10171848	147.03	85.03	148.037	C5H8O5	[M-H]-	D-Arabinono-1,4-lactone	Others	Saccharides and Alcohols	-	3	129950	110790	110860	445160	242110	211980	107490	131800	143260	308140	143220	251010	C00652	ko00053
Zmyn000230	147.03	57.03	148.037	C5H8O5	[M-H]-	2-Dehydro-3-deoxy-L-arabinonate	Others	Saccharides and Alcohols	-	3	265210	358050	292290	537820	362630	455630	234670	306680	263760	496410	296730	495570	C00684	ko00053,ko01100
Zmyn000247	147.03	57.03	148.037	C5H8O5	[M-H]-	2-Hydroxyglutaric Acid	Organic acids	Organic acids	13095-48-2	3	255790	379030	365150	669010	312590	484490	203020	324210	344260	582040	345390	567140	C03196	ko00310,ko01100
pmb2826	147.03	87.1	148.037	C5H8O5	[M-H]-	L-Citramalic acid	Organic acids	Organic acids	-	2	429500	671980	438290	1030800	661370	757240	345040	433230	484670	985610	549600	860160	C02614	ko00660,ko01100
mws2213	147.05	77.01	148.052	C9H8O2	[M-H]-	cinnamic acid	Phenolic acids	Phenolic acids	140-10-3	2	49879	52298	57932	2711.3	3602.4	3736.3	37905	38944	36954	6803.7	2909.5	6158.3	C00423	ko00130,ko00360,ko00940,ko00998,ko01100,ko01110
Lmbn001034	147.07	85.03	148.074	C6H12O4	[M-H]-	2,3-Dihydroxy-3-methylpentanoic acid	Organic acids	Organic acids	562-43-6	3	58661	43146	49742	53410	52738	49867	26698	34483	54992	58194	48744	50895	C06007	ko00290,ko01100,ko01110,ko01210,ko01230
Lmgp000796	150.06	61.01	149.048	C8H7NO2	[M+H]+	4-Hydroxymandelonitrile	Alkaloids	Phenolamine	13093-65-7	3	169460	145500	219150	851020	719280	502590	123660	143030	86648	595620	503280	494760	C00650	--
pme1210	150.06	61	149.051	C5H11NO2S	[M+H]+	L-Methionine	Amino acids and derivatives	Amino acids and derivatives	63-68-3	3	130650	223620	226210	862860	619540	534070	162340	114830	111950	509940	466490	458600	C00073	ko00270,ko00966,ko00970,ko01100,ko01110,ko01210,ko01230,ko01240
mws0847	150.08	133	149.07	C6H7N5	[M+H]+	1-Methyladenine	Nucleotides and derivatives	Nucleotides and derivatives	5142-22-3	1	306440	350910	455050	502840	568790	559280	303010	323040	332340	544100	621460	477540	C02216	--
mws0262	149.01	87	150.016	C4H6O6	[M-H]-	L-Tartaric acid	Organic acids	Organic acids	87-69-4	2	275910	317580	293080	92271	144360	171230	379230	383240	460490	149510	176270	148080	C00898	ko00630,ko01100
Zmgn000173	149.05	75.01	150.053	C5H10O5	[M-H]-	D-Ribose*	Others	Saccharides and Alcohols	50-69-1	2	262860	278250	234090	9237.5	11187	7911	263210	181980	248060	18673	8745.8	8612.2	C00121	ko00030,ko01100,ko02010
mws1499	149.05	59.01	150.053	C5H10O5	[M-H]-	D-Arabinose*	Others	Saccharides and Alcohols	10323-20-3	2	521410	423750	455590	94789	123510	97741	386840	339130	401290	132330	112240	120030	C00216	ko00040,ko00053
pmf0420	149.06	74.9	150.068	C9H10O2	[M-H]-	Benzyl acetate	Organic acids	Organic acids	140-11-4	3	1591100	1779400	1736600	896500	1083500	1245500	1349800	1535700	1958200	1286100	1132800	1265100	C15513	--
mws0921	149.06	131	150.068	C9H10O2	[M-H]-	p-Coumaryl alcohol	Phenolic acids	Phenolic acids	-	3	4347	7702.1	11776	9	9	9	9	9	9	12328	3152	11116	C02646	ko00940,ko01100,ko01110
MWSmce199	149.05	59.02	150.13	C5H10O5	[M-H]-	L-Xylose*	Others	Saccharides and Alcohols	609-06-3	2	504820	463830	488110	91658	130440	145720	379730	341000	414940	94624	121020	110650	C01510	--
MWSmce573	149.06	105.07	150.18	C9H10O2	[M-H]-	3,4-Dimethylbenzoic Acid	Phenolic acids	Phenolic acids	619-04-5	3	3950.8	2990.8	1984.8	2906.3	3089.8	2860.9	1966.3	3085.8	2887.4	3206.8	4880.3	2741.1	--	--
pme1109	152.06	135	151.049	C5H5N5O	[M+H]+	Guanine*	Nucleotides and derivatives	Nucleotides and derivatives	73-40-5	1	344220	527210	466040	179930	114470	126270	187220	293120	307090	152680	246050	121070	C00242	ko00230,ko01100
pme0183	152.06	135	151.049	C5H5N5O	[M+H]+	Isoguanine*	Nucleotides and derivatives	Nucleotides and derivatives	3373-53-3	1	2551000	2971500	2421000	696580	662840	430850	1298200	1749400	1364300	599750	1041600	477150	--	--
pme0256	151.03	151	152.033	C5H4N4O2	[M-H]-	Xanthine	Nucleotides and derivatives	Nucleotides and derivatives	69-89-6	1	87977	49964	46933	27861	53609	60636	119450	99100	107670	65555	57172	54142	C00385	ko00230,ko00232,ko01100,ko01110
MWS2984	153.05	136.03	152.045	C4H4N6O	[M+H]+	8-Azaguanine	Nucleotides and derivatives	Nucleotides and derivatives	134-58-7	3	81208	138110	111040	31848	33402	28862	54640	87699	42989	48038	67234	32495	--	--
MWS3149	151.04	107.05	152.047	C8H8O3	[M-H]-	3-METHOXYbenzoic Acid	Phenolic acids	Phenolic acids	586-38-9	3	32483	42861	35806	7184.4	3643.6	3558.5	29279	31289	36973	3909.3	4330.1	3980.3	--	--
mws0458	151.04	136	152.047	C8H8O3	[M-H]-	Vanillin	Phenolic acids	Phenolic acids	121-33-5	1	16260000	21777000	20742000	3727700	3752500	3648300	19167000	22342000	15224000	3690100	4802700	2981200	C00755	ko00998,ko01100,ko01110
mws0437	151.06	71	152.068	C5H12O5	[M-H]-	D-Arabitol*	Others	Saccharides and Alcohols	488-82-4	2	51777	40552	54767	23569	28881	37831	40529	40059	42731	30478	13529	13468	C01904	ko00040,ko01100
pme0513	151.06	59	152.068	C5H12O5	[M-H]-	Xylitol*	Others	Saccharides and Alcohols	87-99-0	2	60198	52470	41630	14890	6916.5	16200	26130	35606	26104	11559	13160	12058	C00379	ko00040,ko01100,ko02010
mws0213	151.06	71	152.068	C5H12O5	[M-H]-	Ribitol*	Others	Saccharides and Alcohols	488-81-3	2	87134	82365	84090	33925	32772	51318	67805	70382	65602	32164	23808	23085	C00474	ko00040,ko00740,ko01100
MWS1962	153.13	83.05	152.12	C10H16O	[M+H]+	cis-Citral	Organic acids	Organic acids	5392-40-5	3	17995	16790	24183	31274	34418	31893	24924	23355	28296	29051	20114	34500	C09847	ko01110
MWSmce040	153.05	65.04	152.15	C8H8O3	[M+H]+	Isovanillin	Phenolic acids	Phenolic acids	621-59-0	3	2151600	2737600	2426500	866370	965900	712290	3107000	3273500	1896600	793750	1095200	692600	--	--
MWSmce454	151.04	65.04	152.15	C8H8O3	[M-H]-	3,5-Dihydroxyacetophenone	Phenolic acids	Phenolic acids	51863-60-6	3	14898	18547	10282	9	9	9	20248	13382	17775	9	9	9	--	--
mws0444	152.04	108	153.043	C7H7NO3	[M-H]-	3-AminoSalicylic acid*	Phenolic acids	Phenolic acids	570-23-0	3	50031	47006	35966	15998	23206	42483	57173	52019	60678	24179	27489	32511	--	--
ML10177402	152.03	108.05	153.043	C7H7NO3	[M-H]-	4-AminoSalicylic acid*	Phenolic acids	Phenolic acids	65-49-6	3	47417	42651	42769	85995	102090	140810	43076	37897	44965	105660	118310	116480	C02518	--
mws4002	154.09	137	153.079	C8H11NO2	[M+H]+	Dopamine	Alkaloids	Phenolamine	51-61-6	1	105810000	86689000	61396000	43886000	52460000	50371000	197320000	172460000	231430000	60897000	134520000	81265000	C03758	ko00350,ko00950,ko00965,ko01100,ko01110
mws0183	153.02	109.03	154.027	C7H6O4	[M-H]-	3,4-Dihydroxybenzoic Acid (Protocatechuic acid)*	Phenolic acids	Phenolic acids	99-50-3	3	909280	1032300	795330	261820	261070	288640	1323100	1128800	1701900	315570	330480	283980	C00230	ko01100,ko01110
mws0885	153.02	109.03	154.027	C7H6O4	[M-H]-	2,4-Dihydroxybenzoic Acid*	Phenolic acids	Phenolic acids	89-86-1	3	37579	97588	74172	13395	16480	36933	10884	44880	21360	29382	34454	28067	--	--
mws0180	153.02	109.03	154.027	C7H6O4	[M-H]-	2,5-Dihydroxybenzoic Acid; Gentisic Acid*	Phenolic acids	Phenolic acids	490-79-9	3	456970	497630	393260	107030	131250	132550	656550	578220	833440	142010	170560	137960	C00628	ko00350,ko01100
mws0639	153.02	109.03	154.027	C7H6O4	[M-H]-	2,3-Dihydroxybenzoic Acid*	Phenolic acids	Phenolic acids	303-38-8	3	1012700	1086700	847700	251240	304490	305290	1456300	1168400	1892300	322390	377340	307620	C00196	ko01110
pmb3099	153.03	125	154.039	C4H11O4P	[M-H]-	Diethyl phosphate	Organic acids	Organic acids	598-02-7	2	7461.4	8397.9	6987.4	6652.7	10740	9470.3	9945.9	6577.2	8229.6	4739.6	12878	14824	C06608	--
Jmwp002208	155.07	91.05	154.063	C8H10O3	[M+H]+	3,4-dihydroxy phenylethanol	Phenolic acids	Phenolic acids	-	2	70140	57031	52794	118780	62270	35846	57038	65080	60181	40276	57876	50307	--	--
MWSmce264	153.06	123.05	154.16	C8H10O3	[M-H]-	Hydroxytyrosol	Phenolic acids	Phenolic acids	10597-60-1	3	11196	4145.7	7918.3	13857	11470	5557.4	13245	22324	24430	20708	44884	16815	--	--
MWSslk102	155.01	119.04	154.56	C5H3ClN4	[M+H]+	6-Chloropurine	Nucleotides and derivatives	Nucleotides and derivatives	87-42-3	3	43237	46476	47466	37406	40622	46287	39696	41376	53335	40133	44267	29508	--	--
mws0254	156.08	110	155.069	C6H9N3O2	[M+H]+	L-Histidine	Amino acids and derivatives	Amino acids and derivatives	71-00-1	1	752970	1588200	1122000	1202600	1516300	1800100	1441000	1192000	1441500	1674800	1792300	1350400	C00135	ko00340,ko00410,ko00970,ko01100,ko01110,ko01230,ko02010
mws2124	154.98	78.8	155.982	C2H5O6P	[M-H]-	2-Phosphoglycolate	Organic acids	Organic acids	13147-57-4	3	63910	94548	71842	161100	198140	185760	73062	70451	60161	125710	127820	145440	--	--
pmb0819	157	130	156.069	C10H8N2	[M+H]+	3-Indoleacetonitrile	Alkaloids	Plumerane	771-51-7	3	36048	20809	30658	11888	9322.2	13136	17519	14276	19666	7114.8	6355.8	5731.7	C02938	ko00380,ko01100
Zmyn004238	157.12	59.01	158.131	C9H18O2	[M-H]-	Nonanoic Acid	Organic acids	Organic acids	112-05-0	3	578360	600610	677700	668190	705810	413140	380630	491440	656440	492160	753030	700320	C01601	--
pmf0174	157.16	157.2	158.167	C10H22O	[M-H]-	1-Decanol*	Others	Saccharides and Alcohols	112-30-1	3	4009800	4125700	3290500	1829100	1665200	1542000	3086700	3112800	3608200	2114200	2086300	1834700	C01633	--
pmf0175	157.16	157.2	158.167	C10H22O	[M-H]-	2-Decanol*	Others	Saccharides and Alcohols	1120-06-5	3	3669400	3876400	3150200	1494100	1458500	1402900	2967100	3075300	3588100	1822400	1872700	1706500	--	--
Lmbn001467	158.08	116.07	159.09	C7H13NO3	[M-H]-	5-Acetamidopentanoic Acid	Organic acids	Organic acids	1072-10-2	3	196760	181980	150150	157950	164410	164810	191930	173840	230680	197650	180280	143330	C03087	ko00310,ko01100
Lmbn002072	159.07	97.07	160.074	C7H12O4	[M-H]-	2-Propylsuccinic acid	Organic acids	Organic acids	618-57-5	2	3622900	3149300	2726100	10740	6621	8215.2	2209500	1779700	2755700	14328	18346	12269	C16657	--
Zmjn001813	159.07	97.06	160.074	C7H12O4	[M-H]-	Pimelic acid	Organic acids	Organic acids	111-16-0	2	4142900	3941100	3599300	15932	11742	16887	3085000	2399400	3453700	18912	17496	12290	C02656	ko00780,ko01100,ko01240
mws0005	161.11	144	160.1	C10H12N2	[M+H]+	Tryptamine	Alkaloids	Plumerane	61-54-1	1	44653000	34539000	28920000	3735800	5784700	4107300	23092000	37279000	57392000	8620300	7120900	4786900	C00398	ko00380,ko00901,ko01100,ko01110
mws1417	160.04	116	161.048	C9H7NO2	[M-H]-	Indole-3-carboxylic acid*	Alkaloids	Plumerane	771-50-6	2	77913	78878	43258	25956	40368	34061	72035	93688	109250	46481	44880	33669	C19837	--
mws0102	160.04	116	161.048	C9H7NO2	[M-H]-	Indole-5-carboxylic acid*	Alkaloids	Plumerane	1670-81-1	2	23177	42900	26769	10684	14956	24274	24080	40869	45488	21430	8468.8	15896	--	--
pme3382	160.06	98	161.069	C6H11NO4	[M-H]-	N-Acetyl-L-threonine	Amino acids and derivatives	Amino acids and derivatives	17093-74-2	2	433440	352630	300020	416660	329880	433180	532530	360900	316060	562160	312530	446100	--	--
mws1346	162.08	98	161.069	C6H11NO4	[M+H]+	DL-2-Aminoadipic acid	Alkaloids	Alkaloids	542-32-5	3	344720	400200	449420	347990	367280	294110	225560	258590	203080	442710	207810	339410	C00956	ko00300,ko00310,ko00311,ko01100,ko01110,ko01210,ko01230
Hmqn002118	161.02	133.03	162.032	C9H6O3	[M-H]-	7-Hydroxycoumarin	Lignans and Coumarins	Lignans	93-35-6	3	31487	22095	21444	6145.2	4564	10398	13559	19914	42829	15584	17532	12303	C09315	ko00940,ko01110
pme2914	161.05	99	162.053	C6H10O5	[M-H]-	3-Hydroxy-3-methylpentane-1,5-dioic acid	Amino acids and derivatives	Amino acids and derivatives	503-49-1	1	891900	566060	519450	1166400	660630	570360	564090	659350	686440	852790	1289500	744850	C03761	--
MWS0559	161.05	71.01	162.053	C6H10O5	[M-H]-	1,6-anhydro-β-D-glucose	Others	Saccharides and Alcohols	498-07-7	3	376600	315150	284810	20800	46992	38793	334760	203650	255310	52220	25236	22572	--	--
pmf0440	163.08	91.1	162.068	C10H10O2	[M+H]+	4-Methoxycinnamaldehyde	Phenolic acids	Phenolic acids	1963-36-6	3	122760	128410	97864	95762	103020	86540	91521	89247	114130	104570	107910	114160	C10475	--
pme2758	162.04	144	163.048	C5H9NO5	[M-H]-	4-Hydroxy-L-glutamic acid	Amino acids and derivatives	Amino acids and derivatives	3913-68-6	3	18168	26410	14326	6073.2	4250.8	10338	24486	27760	18843	7853.2	7244	8440.2	C03079	--
Lmbp000123	164.07	56.05	163.067	C6H13NO2S	[M+H]+	L-Homomethionine	Amino acids and derivatives	Amino acids and derivatives	25148-30-5	3	28300	16771	19033	56039	44673	56527	35368	27152	9711.7	38646	127470	73521	C17213	ko00966,ko01110,ko01210
pme1419	164.07	104	163.067	C6H13NO2S	[M+H]+	L-Methionine methyl ester	Amino acids and derivatives	Amino acids and derivatives	10332-17-9	3	137640	120950	145860	110670	104960	108550	114940	118060	142400	95609	107590	117240	--	--
Lmbn002648	163.04	119.05	164.047	C9H8O3	[M-H]-	α-Hydroxycinnamic acid	Phenolic acids	Phenolic acids	5801-57-0	3	1038400	870860	947400	165890	192210	207240	395500	823520	1755600	206460	165270	191540	C02763	ko00360,ko01100
MWSCX015	165.05	91.05	164.047	C9H8O3	[M+H]+	(E)-3-(3,4-dihydroxyphenyl)acrylaldehyde	Phenolic acids	Phenolic acids	-	2	357820	325860	297960	9	9	9	507790	409060	448420	9	9	9	C10945	ko00940,ko01110
mws0159	163.04	91	164.047	C9H8O3	[M-H]-	Phenylpyruvic acid	Organic acids	Organic acids	156-06-9	2	3864400	1888900	1901400	180630	172470	269960	844420	1094300	1468800	245090	127780	155200	C00166	ko00360,ko00400,ko00960,ko01100,ko01110,ko01210,ko01230
pme1439	165.05	119	164.047	C9H8O3	[M+H]+	p-Coumaric acid	Phenolic acids	Phenolic acids	501-98-4	1	205530	139790	146400	9	9	9	243800	211590	269780	9	9	9	C00811	ko00130,ko00350,ko00940,ko00950,ko00998,ko01100,ko01110
mws0854	163	59.01	164.068	C6H12O5	[M-H]-	Rhamnose	Others	Saccharides and Alcohols	3615-41-6	3	71684	83000	59318	210540	189760	162670	72976	73466	162720	170740	101660	299530	C00507	ko00051,ko01100
pme2529	163.2	101	164.068	C6H12O5	[M-H]-	1,5-Anhydro-D-glucitol	Others	Saccharides and Alcohols	154-58-5	3	138080	196550	187810	134900	128040	121800	76650	103910	133960	109210	70364	97802	C07326	--
pme2435	163	59	164.068	C6H12O5	[M-H]-	L-Fucose	Others	Saccharides and Alcohols	2438-80-4	3	55177	77394	39776	211920	167800	234780	97835	125890	196470	199180	121740	334130	C01019	ko00051,ko00520,ko01100
pme3083	164.04	120	165.043	C8H7NO3	[M-H]-	2-(Formylamino)benzoic Acid	Phenolic acids	Phenolic acids	3342-77-6	3	362190	394660	408370	61435	77662	62578	624560	526550	665590	76736	68677	68126	C05653	ko00380,ko01100
pme2617	166.05	102	165.046	C5H11NO3S	[M+H]+	L-Methionine Sulfoxide	Amino acids and derivatives	Amino acids and derivatives	3226-65-1	2	2388400	2083900	2208100	3711200	3146500	2670700	2337600	2429600	2693400	2810100	2658000	3474800	C02989	ko00270
pme0021	166.09	120.08	165.07	C9H11NO2	[M+H]+	L-Phenylalanine	Amino acids and derivatives	Amino acids and derivatives	63-91-2	1	11904000	6773500	6502800	1851800	2201100	2292400	3914800	5434000	6677400	1968400	2203000	1545300	C00079	ko00360,ko00400,ko00460,ko00940,ko00960,ko00966,ko00970,ko00998,ko01100,ko01110,ko01210,ko01230,ko02010
pme0281	165.02	121.03	166.027	C8H6O4	[M-H]-	Terephthalic acid	Phenolic acids	Phenolic acids	100-21-0	2	1724300	2235100	2128600	1281200	1387300	1299500	2077100	2007800	2119200	1357100	1985900	1491800	C06337	ko01100
pme0282	165.02	77.04	166.027	C8H6O4	[M-H]-	Phthalic acid	Phenolic acids	Phenolic acids	88-99-3	2	131680	171240	155940	112180	104480	125990	158610	146190	127110	125430	192170	115740	C01606	ko01100,ko02010
pmc0274	167.1	121.1	166.031	C6H6N4S	[M+H]+	6-Methylmercaptopurine	Nucleotides and derivatives	Nucleotides and derivatives	50-66-8	3	15152000	8631200	8610200	2214000	2653000	3117100	4898100	6876000	8342200	2586200	2808500	2012100	C16614	--
mws0344	165.04	75	166.048	C5H10O6	[M-H]-	D-Xylonic acid	Others	Saccharides and Alcohols	526-91-0	1	4507900	4588300	3579700	1121100	1357400	1328500	3578700	3449000	4175900	1222400	1171900	1186300	C00502	ko00040,ko01100
Lmbn005172	165.06	119.05	166.063	C9H10O3	[M-H]-	2,6-Dimethoxybenzaldehyde	Phenolic acids	Phenolic acids	3392-97-0	3	195350	56512	110880	9	9	9	69364	72534	89122	9	9	9	--	--
mws0467	165.06	119.05	166.063	C9H10O3	[M-H]-	3-(4-Hydroxyphenyl)-propionic acid	Phenolic acids	Phenolic acids	501-97-3	3	274710	115150	156690	9	9	9	100550	105030	129570	9	9	9	C01744	--
Lmrn003000	165.06	103.06	166.063	C9H10O3	[M-H]-	2-Hydroxy-3-phenylpropanoic acid	Phenolic acids	Phenolic acids	7326-19-4	3	144590	40847	70644	2006	1339.5	2012.2	47050	46959	72224	9	9	9	C05607	ko00360,ko00960,ko01100
pmn001681	165.09	149.06	166.099	C10H14O2	[M-H]-	1-(4-Methoxyphenyl)-1-propanol	Phenolic acids	Phenolic acids	5349-60-0	2	254380	252320	218780	170270	221950	247910	201440	250200	323400	230320	201020	271040	--	--
MWSmce583	165.02	91.02	166.13	C8H6O4	[M-H]-	Piperonylic acid	Organic acids	Organic acids	94-53-1	3	1126000	1487500	1536200	685060	667090	1037300	1212300	1230900	1722700	889690	843900	1002500	--	--
pma2400	167.1	94.99	166.136	C11H18O	[M+H]+	Dihydrojasmone	Organic acids	Organic acids	1128-08-1	3	13576	14168	16571	61711	86302	83485	12182	12808	13292	63149	62012	84399	--	--
MWSmce165	165.08	59.02	166.17	C6H14O5	[M-H]-	L-Fucitol	Others	Saccharides and Alcohols	13074-06-1	2	366380	341790	290730	167490	223280	243690	216830	248220	312920	194630	240130	219350	--	--
mws2125	166.98	78.7	167.982	C3H5O6P	[M-H]-	Phosphoenolpyruvate	Organic acids	Organic acids	138-08-9	3	485660	496880	505980	2390700	2316900	2209300	585240	380700	646420	1451800	1030500	1193900	C00074	ko00010,ko00020,ko00400,ko00440,ko00620,ko00710,ko00998,ko01100,ko01110,ko01200,ko01230,ko01240
MWS2417	167.03	121.03	168.042	C8H8O4	[M-H]-	3-Hydroxymandelate	Organic acids	Organic acids	17119-15-2	3	44555	74784	34877	10849	8133.3	4768.6	51817	56578	106210	13561	15946	9647.9	--	--
pme1292	167.1	123.04	168.042	C8H8O4	[M-H]-	Homogentisic acid	Phenolic acids	Phenolic acids	451-13-8	3	247690	307780	209000	53086	31945	30609	277390	238190	460800	69825	66739	30790	C00544	ko00130,ko00350,ko01100,ko01240
mws0028	167.03	108.02	168.042	C8H8O4	[M-H]-	Vanillic acid	Phenolic acids	Phenolic acids	121-34-6	1	380380	360490	349840	87814	77141	68767	357750	364920	306770	77628	111870	74796	C06672	--
pme2598	167.03	123.04	168.042	C8H8O4	[M-H]-	3,4-Dihydroxybenzeneacetic acid	Phenolic acids	Phenolic acids	102-32-9	3	411790	450150	306880	79556	46367	53667	370410	390050	652680	104640	96794	42893	C01161	ko00350,ko01100
Hmbp001276	169.05	65.03	168.042	C8H8O4	[M+H]+	Gallacetophenone	Phenolic acids	Phenolic acids	528-21-2	1	864620	990960	881670	3177000	4778100	4638300	678940	770720	862830	4892200	3851500	4393400	--	--
MWSmce501	167.04	108.02	168.15	C8H8O4	[M-H]-	Methyl 3,4-dihydroxybenzoate	Phenolic acids	Phenolic acids	2150-43-8	3	989420	1037400	821950	312750	351370	405310	1423900	1194300	1813600	292270	309650	393760	--	--
MWSslk066	169.05	65.04	168.15	C8H8O4	[M+H]+	Isovanillic acid	Phenolic acids	Phenolic acids	645-08-9	2	199990	271600	218080	395290	300120	269140	344390	411080	225310	302640	447890	276010	--	--
MWStz091	169.1	70.07	168.2	C8H12N2O2	[M+H]+	Cyclo(L-Ala-L-Pro)	Amino acids and derivatives	Amino acids and derivatives	36357-32-1	3	17227	18640	13329	12092	9276.6	11342	23315	13123	25306	6871.1	5607.4	6769.4	--	--
pme1383	170.08	134.1	169.074	C8H11NO3	[M+H]+	Pyridoxine	Others	Vitamin	65-23-6	1	1267200	1224500	1488800	742160	736320	633450	966080	784730	984410	718840	894740	953680	C00314	ko00750,ko01100,ko01240
MWS0933	170.09	124.09	169.085	C7H11N3O2	[M+H]+	1-Methylhistidine	Amino acids and derivatives	Amino acids and derivatives	332-80-9	3	315890	373080	296690	46500	68334	50856	247440	376260	314660	52796	71674	56138	C01152	ko00340,ko01100
pme3186	169	79	169.998	C3H7O6P	[M-H]-	DL-Glyceraldehyde-3-phosphate	Organic acids	Organic acids	591-59-3	3	725420	800610	666600	301410	241030	252600	661540	793000	588590	280560	311040	180780	C00661	--
Zmzn000078	168.99	78.96	169.998	C3H7O6P	[M-H]-	Dihydroxyacetone phosphate	Others	Saccharides and Alcohols	-	3	1495700	1525700	1342800	342900	319470	372820	1711700	1383100	1689600	403430	632300	292680	C00111	ko00010,ko00040,ko00051,ko00052,ko00561,ko00562,ko00564,ko00640,ko00710,ko00760,ko01100,ko01110,ko01200,ko01230
MWSslk138	169.01	151	170.12	C7H6O5	[M-H]-	2,3,4-Trihydroxybenzoic Acid	Phenolic acids	Phenolic acids	610-02-6	3	17107	14761	20325	29925	25229	24646	14003	17132	25937	27595	19709	25909	--	--
ML10176345	171.03	109.03	172.037	C7H8O5	[M-H]-	3-Dehydroshikimic acid	Organic acids	Organic acids	2922-42-1	1	836960	1151700	859120	137580	95290	132830	814240	909520	940540	99289	160770	64970	C02637	ko00400,ko01100,ko01110,ko01230,ko01240
Lmbn003524	171.1	99.08	172.11	C9H16O3	[M-H]-	9-Oxononanoic acid	Organic acids	Organic acids	2553-17-5	3	38033	34299	31181	5743	10003	8474.9	35280	21963	21610	14075	13018	11881	C16322	ko00592,ko01110
pme0253	174.11	86	173.105	C8H15NO3	[M+H]+	N-Acetyl-L-leucine	Amino acids and derivatives	Amino acids and derivatives	1188-21-2	3	47917	45774	53964	121800	87121	122180	24880	44560	48171	116960	54982	71480	C02710	--
MA10039492	173.01	71.03	174.016	C6H6O6	[M-H]-	Dehydroascorbic acid	Others	Vitamin	490-83-5	2	3127700	4003800	4198700	1258700	1518100	1217800	2398200	3434400	2481100	1317500	991960	1482600	C05422	ko00053,ko00480,ko01100
pme3009	175.02	99	174.016	C6H6O6	[M+H]+	Trans-Citridic acid	Organic acids	Organic acids	4023-65-8	2	279910	284620	336410	317590	273040	444470	373320	296760	329730	383170	259560	287490	C02341	ko00660,ko01100
Lmgn002091	173.05	93.03	174.053	C7H10O5	[M-H]-	2-Methyl-3-oxoadipic acid	Organic acids	Organic acids	-	3	45107	26624	31806	56093	128090	63751	9	9	9	64784	64721	34922	C18307	--
mws0154	173.05	93	174.053	C7H10O5	[M-H]-	Shikimic acid	Organic acids	Organic acids	138-59-0	1	20717000	21438000	22635000	548430	797110	560320	14676000	23344000	12282000	1270000	943910	387620	C00493	ko00400,ko01100,ko01110,ko01230,ko01240
MWS4471	173.06	58.03	174.064	C6H10N2O4	[M-H]-	N-Alpha-Acetyl-L-Asparagine	Amino acids and derivatives	Amino acids and derivatives	4033-40-3	3	483450	532250	505380	23614	19397	28900	518580	554250	372440	44286	49525	22328	--	--
mws0242	173.08	111	174.089	C8H14O4	[M-H]-	Suberic Acid	Organic acids	Organic acids	505-48-6	3	61196	70633	45764	23170	13512	8422.8	91878	59084	58637	12438	26242	20325	C08278	--
Zmyn000155	173.11	131.08	174.1	C7H14N2O3	[M-H]-	N-α-Acetyl-L-ornithine	Amino acids and derivatives	Amino acids and derivatives	-	3	19122	16218	33846	100700	100210	172490	23499	22774	32052	129390	186590	180690	C00437	ko00220,ko01100,ko01110,ko01210,ko01230
mws0260	175.12	116	174.112	C6H14N4O2	[M+H]+	L-Arginine	Amino acids and derivatives	Amino acids and derivatives	74-79-3	1	1394700	2078200	2290200	2454000	3089800	4169100	1491700	1980100	1691300	3335200	4053300	4595300	C00062	ko00220,ko00261,ko00330,ko00472,ko00970,ko01100,ko01110,ko01230,ko02010
pme2559	174.04	88	175.048	C6H9NO5	[M-H]-	N-Acetyl-L-Aspartic Acid	Amino acids and derivatives	Amino acids and derivatives	997-55-7	3	29140	16276	13246	36995	16548	29289	24996	18944	26644	17718	34618	14329	C01042	ko00250,ko01100
pme1651	176.1	130.1	175.063	C10H9NO2	[M+H]+	Indole 3-acetic acid (IAA)	Alkaloids	Plumerane	87-51-4	3	19621	14835	19260	9	9	9	23397	26957	28468	9	9	9	C00954	ko00380,ko01100,ko04075
pme0008	176.1	113	175.096	C6H13N3O3	[M+H]+	L-Citrulline	Amino acids and derivatives	Amino acids and derivatives	372-75-8	3	788700	994020	761080	1966900	1698700	1422200	692420	767470	740250	1462300	1331000	1464100	C00327	ko00220,ko01100,ko01110,ko01230
mws4175	175.02	85.03	176.032	C6H8O6	[M-H]-	D-Glucurono-6,3-lactone	Others	Saccharides and Alcohols	32449-92-6	3	43804	71409	54489	35592	31333	45724	41600	57269	61924	21252	28818	25913	C02670	ko00053,ko01100
pmb3101	175.06	115	176.068	C7H12O5	[M-H]-	2-Isopropylmalic Acid*	Organic acids	Organic acids	49601-06-1	2	4862700	5558500	6284700	14197000	9549600	8898800	4543500	5409800	6043800	11628000	9510900	10432000	C02504	ko00290,ko00620,ko01100,ko01110,ko01210,ko01230
Zmgn001448	175.06	115.04	176.068	C7H12O5	[M-H]-	2-Propylmalic Acid*	Organic acids	Organic acids	-	2	4650100	5880700	6014700	13328000	8930300	8344600	4007900	4976400	5629300	10935000	8082700	10333000	C05994	ko00620
Lmbn001754	175.06	115.04	176.068	C7H12O5	[M-H]-	3-Isopropylmalic Acid*	Organic acids	Organic acids	921-28-8	2	5902400	7426100	7843800	15677000	10404000	10820000	5356700	6492900	7063100	13976000	10236000	11890000	C04411	ko00290,ko01100,ko01110,ko01210,ko01230
pme2024	177.1	160	176.095	C10H12N2O	[M+H]+	Serotonin	Alkaloids	Plumerane	50-67-9	1	23714000	14169000	10454000	21401000	16874000	12795000	16847000	28583000	59971000	35127000	39629000	24585000	C00780	ko00380,ko01100,ko01110
pmb0774	177.1	160.3	176.095	C10H12N2O	[M+H]+	N-Hydroxytryptamine	Alkaloids	Plumerane	-	1	19495000	10893000	7506800	16928000	14114000	10658000	13520000	20554000	48333000	27198000	30065000	22341000	C17203	ko00380,ko01100
MWSmce690	175.02	59.01	176.12	C6H8O6	[M-H]-	Erythorbic acid	Others	Vitamin	89-65-6	3	325390	376050	480650	171300	227750	298720	344540	360520	274510	239530	297200	295500	--	--
pmb0468	178	161	177.046	C6H11NO3S	[M+H]+	N-Formyl-L-Methionine	Amino acids and derivatives	Amino acids and derivatives	4289-98-9	3	726070	455970	297170	765350	559660	505180	419870	900500	1838300	1073000	1346000	687470	C03145	ko00270
pme2836	178.09	160	177.079	C10H11NO2	[M+H]+	5-Hydroxytryptophol	Alkaloids	Plumerane	154-02-9	3	9	9	9	90283	98746	95181	9	9	9	53186	61279	90065	--	--
mws1013	177.02	133.2	178.027	C9H6O4	[M-H]-	Esculetin	Lignans and Coumarins	Coumarins	305-01-1	1	167020	132710	109060	42702	51809	22820	40726	71365	138040	39415	14918	25246	C09263	--
pme1021	177.14	99	178.048	C6H10O6	[M-H]-	D-Glucono-1,5-lactone	Others	Saccharides and Alcohols	90-80-2	3	60938	39520	45178	8867.8	17356	5626.8	38452	22662	13899	9996.8	7801.8	3372.8	C00198	ko00030,ko01100,ko01110,ko01200
Lmgn000242	177.04	113.02	178.048	C6H10O6	[M-H]-	4,5,6-Trihydroxy-2-oxohexanoic acid	Organic acids	Organic acids	56742-44-0	3	23610	31698	22885	23692	14950	12338	20640	26196	23941	15280	13956	23777	C01216	ko00052,ko01100
mws1195	179.07	147.1	178.063	C10H10O3	[M+H]+	p-Coumaric acid methyl ester	Phenolic acids	Phenolic acids	3943-97-3	2	693540	525630	492840	546940	492270	326010	770740	660000	560740	298540	506620	584250	--	--
mws0009	179.07	91.05	178.063	C10H10O3	[M+H]+	Coniferaldehyde	Phenolic acids	Phenolic acids	20649-42-7	2	9	9	9	38048	32105	60009	9	9	9	22047	42880	19830	C02666	ko00940,ko01100,ko01110
mws1200	177	145	178.063	C10H10O3	[M-H]-	Trans-4-Hydroxycinnamic acid Methyl Ester	Phenolic acids	Phenolic acids	19367-38-5	2	1443700	1096800	1203400	849640	817410	709640	1563400	1393900	1383500	628980	927190	996300	--	--
pmb2795	177	145	178.063	C10H10O3	[M-H]-	4-Methoxycinnamic acid	Phenolic acids	Phenolic acids	830-09-1	3	972430	762040	785060	600820	567240	497200	1101200	956050	897520	414890	612460	699580	--	--
pmb0786	180.09	163.06	179.079	C6H13NO5	[M+H]+	D-Glucosamine	Others	Saccharides and Alcohols	3416-24-8	3	2514200	3793300	2683700	1768600	3111400	2552300	2605600	2983800	2308900	2979600	2165600	3088000	C00329	ko00520,ko01100
mws2212	179.03	135.05	180.042	C9H8O4	[M-H]-	Caffeic acid	Phenolic acids	Phenolic acids	331-39-5	1	1562400	1182700	937120	174380	148200	169210	1309500	1340600	1981200	255130	176160	224540	C01197	ko00940,ko01100,ko01110
mws4170	179.06	59.01	180.063	C6H12O6	[M-H]-	D-Glucose*	Others	Saccharides and Alcohols	14431-43-7	1	14026000	12583000	12122000	1301300	2267200	1083800	11411000	8850500	10284000	3011100	1453000	932180	C00031	ko00010,ko00030,ko00052,ko00500,ko00520,ko00524,ko00901,ko01100,ko01110,ko02010
pme0516	179.06	87	180.063	C6H12O6	[M-H]-	Inositol*	Others	Saccharides and Alcohols	87-89-8	1	439420	389110	381390	682730	777980	781080	424810	362150	419040	609840	703100	730520	C00137	ko00052,ko00053,ko00562,ko01100,ko01110,ko02010,ko04070
pmf0139	179.06	59	180.063	C6H12O6	[M-H]-	D-Galactose*	Others	Saccharides and Alcohols	59-23-4	1	10567000	8373300	9480000	757270	1056800	644660	9069600	6569700	8796000	1575400	877610	888620	C00124	ko00052,ko01100
pmf0138	179.06	59	180.063	C6H12O6	[M-H]-	D-Mannose*	Others	Saccharides and Alcohols	3458-28-4	1	14659000	12457000	14668000	1245200	1792000	963450	12622000	10864000	10329000	2363800	1236500	1224900	C00159	ko00051,ko00052,ko00520,ko01100,ko02010
mws1164	179.06	59.01	180.063	C6H12O6	[M-H]-	D-Fructose*	Others	Saccharides and Alcohols	7660-25-5	1	12881000	13746000	12540000	1340400	2107800	973830	9579500	11015000	11767000	2932500	1295600	1109500	C05003	--
mws0093	179.07	146	180.079	C10H12O3	[M-H]-	coniferyl alcohol	Phenolic acids	Phenolic acids	458-35-5	3	23064	19291	27342	24065	26537	18387	33600	34647	58658	34218	29280	21516	C00590	ko00940,ko00998,ko01100,ko01110
Lmbn004847	179.07	146.04	180.079	C10H12O3	[M-H]-	4-Methoxyphenylpropionic acid	Phenolic acids	Phenolic acids	-	3	7833.8	5961.8	12646	2669.2	8547.8	6042.5	7383.2	7330.8	13980	8075	5978.8	4714.5	--	--
MWS2070	179.07	92.03	180.079	C10H12O3	[M-H]-	Propylparaben	Phenolic acids	Phenolic acids	94-13-3	3	23796	22722	24041	8710.4	7879.5	7769.6	14997	11200	17420	12391	10432	11705	--	--
Cmyp007180	181.12	107.09	180.115	C11H16O2	[M+H]+	Dihydroactinidiolide	Others	Others	17092-92-1	2	318380	332760	278380	293740	299890	324600	350740	413480	505520	299820	310720	374760	--	--
MWSmce001	181.05	107.05	180.16	C9H8O4	[M+H]+	5-AcetylSalicylic acid	Phenolic acids	Phenolic acids	13110-96-8	3	33238	38860	37850	33188	78453	21713	40926	36323	18918	66812	64638	57671	--	--
mws0250	182.08	136.1	181.074	C9H11NO3	[M+H]+	L-Tyrosine	Amino acids and derivatives	Amino acids and derivatives	60-18-4	1	4992800	4065300	6054300	2031900	1702300	1535300	1645500	2381100	2855100	2086000	1498000	1502400	C00082	ko00130,ko00261,ko00350,ko00360,ko00400,ko00460,ko00730,ko00940,ko00950,ko00965,ko00966,ko00970,ko00998,ko01100,ko01110,ko01210,ko01230,ko01240
MWS5206	181.05	135.04	182.058	C9H10O4	[M-H]-	Hydroxyphenyllactic acid	Phenolic acids	Phenolic acids	306-23-0	3	86462	50653	52811	21134	9806	9688.4	22474	47880	41990	19469	8846.8	21437	C03672	--
Hmtn001288	181.05	135.04	182.058	C9H10O4	[M-H]-	Methyl 2,4-dihydroxyphenylacetate	Phenolic acids	Phenolic acids	67828-42-6	3	65016	53543	48034	20149	7487.5	12965	21025	42369	37523	19937	10628	17662	--	--
mws1350	181.05	151	182.058	C9H10O4	[M-H]-	Syringaldehyde; 4-Hydroxy-3,5-Dimethoxybenzaldehyde	Phenolic acids	Phenolic acids	134-96-3	1	230800	212870	272090	400210	420030	451820	205270	247920	268790	362840	374640	516560	--	--
MWS3046	181.05	121.03	182.058	C9H10O4	[M-H]-	3-(3-Hydroxyphenyl)-3-hydroxypropanoic acid	Phenolic acids	Phenolic acids	3247-75-4	3	48767	76542	43766	15912	14430	11617	47049	49255	60811	16870	30096	17312	--	--
Lmrn001951	181.05	135.04	182.058	C9H10O4	[M-H]-	(S)-2-Hydroxy-3-(4-Hydroxyphenyl)Propanoic Acid	Phenolic acids	Phenolic acids	23508-35-2	3	20480	3451.6	12890	21885	42026	27024	19783	20520	14068	28894	14878	32617	--	--
pme2237	181.07	101	182.079	C6H14O6	[M-H]-	Dulcitol*	Others	Saccharides and Alcohols	608-66-2	3	25096	25902	23446	31730	35748	22786	21712	30209	22686	31772	27975	19377	C01697	ko00052,ko01100
mws0214	181.07	71	182.079	C6H14O6	[M-H]-	D-Sorbitol*	Others	Saccharides and Alcohols	50-70-4	3	99804	45264	64996	13873	19235	14414	53495	63894	60628	23711	17572	20932	C00794	ko00051,ko00052,ko01100,ko02010
MWSmce455	181.05	107.01	182.17	C9H10O4	[M-H]-	Methyl vanillate	Phenolic acids	Phenolic acids	3943-74-6	3	27664	37785	35212	74041	107420	129910	44084	42075	42019	100390	88871	123660	--	--
pme2596	184.06	148	183.053	C8H9NO4	[M+H]+	4-Pyridoxic acid	Others	Vitamin	82-82-6	2	36590	28478	26446	69039	78980	77705	29423	28624	22310	73146	57495	74433	C00847	ko00750,ko01100
mws4171	183.03	107.01	184.037	C8H8O5	[M-H]-	2,4,6-Trihydroxybenzoic Acid methyl ester	Phenolic acids	Phenolic acids	3147-39-5	2	1499.2	2231.2	1946.8	6951.4	9977.4	7253.4	1308.4	1501.4	2107.7	8428.1	4978.8	6199.8	--	--
pmb1754	184	125	184.073	C5H15NO4P+	[M]+	O-Phosphocholine	Alkaloids	Alkaloids	107-73-3	3	57920	106680	65825	13358	40523	24168	121970	173830	100750	24250	50159	49848	C00588	ko00564,ko01100
Lmrj001341	185.09	70.06	184.086	C8H12N2O3	[M+H]+	Cyclo(Ser-Pro)	Amino acids and derivatives	Amino acids and derivatives	-	3	4375.5	8447.8	7410.2	11121	15540	18413	8141.4	9613.6	3764.6	15773	14683	10593	--	--
MWSmce210	183	67.02	184.1	C7H4O6	[M-H]-	Chelidonic acid	Organic acids	Organic acids	99-32-1	2	1536900	1228500	2019100	864280	920070	1071100	1833400	1446300	1423200	1140100	1049500	1240600	C08476	--
pme2602	184	97	185.009	C3H8NO6P	[M-H]-	O-Phospho-L-serine	Amino acids and derivatives	Amino acids and derivatives	407-41-0	3	74799	55931	35352	27597	52854	33539	79418	124010	85609	40332	13492	21554	C01005	ko00260,ko00270,ko00970,ko01100,ko01110,ko01200,ko01230
Zmgn000447	184.98	78.96	185.993	C3H7O7P	[M-H]-	3-Phospho-D-glyceric acid	Others	Saccharides and Alcohols	820-11-1	3	2510500	2573300	2635000	9692300	9117400	8201500	2256300	1569300	3495400	5262300	3810700	4853700	C00197	ko00010,ko00030,ko00260,ko00270,ko00561,ko00630,ko00710,ko01100,ko01110,ko01200,ko01230,ko01240
mws0752	185.15	185.16	186.162	C11H22O2	[M-H]-	Undecylic Acid	Lipids	Free fatty acids	112-37-8	2	958640	1120000	764830	398590	406660	373460	439760	636110	740980	454680	488120	496500	C17715	--
Hmmp001310	188.07	118.07	187.063	C11H9NO2	[M+H]+	3-Indoleacrylic acid	Alkaloids	Plumerane	1204-06-4	3	9554500	6384800	6596300	1490700	1489300	1748700	4301400	5683300	4791900	2044000	2211500	1295900	C21283	--
pmn001492	187.1	123.1	188.041	C11H8O3	[M-H]-	Ayapin	Lignans and Coumarins	Coumarins	494-56-4	2	944540	743720	562290	106480	134860	81221	721980	530010	537220	137770	195690	132720	C18078	--
mws0237	187.1	125	188.105	C9H16O4	[M-H]-	Azelaic acid	Organic acids	Organic acids	123-99-9	1	21549000	16958000	13552000	2866100	3096600	1975100	17423000	11914000	13606000	3600800	4407100	3168900	C08261	--
pme0122	189.12	126	188.116	C8H16N2O3	[M+H]+	N6-Acetyl-L-lysine	Amino acids and derivatives	Amino acids and derivatives	692-04-6	1	165580	163900	123690	111870	123330	101250	62668	106630	128220	121790	137400	95689	C02727	ko00310,ko01100
mws5041	189.12	86.1	188.116	C8H16N2O3	[M+H]+	L-Glycyl-L-isoleucine*	Amino acids and derivatives	Amino acids and derivatives	19461-38-2	2	277560	283740	258850	179180	172550	194720	253980	235530	299920	202050	154020	163060	--	--
mws0736	189.12	86	188.116	C8H16N2O3	[M+H]+	N-Glycyl-L-leucine*	Amino acids and derivatives	Amino acids and derivatives	869-19-2	2	362740	361270	344010	232950	240630	236030	363670	347770	431090	263340	194430	213900	C02155	--
pme3388	189.13	144	188.127	C7H16N4O2	[M+H]+	Homoarginine	Amino acids and derivatives	Amino acids and derivatives	156-86-5	1	378780	471640	481650	743030	707180	838820	295610	370690	311860	741120	915130	690420	C01924	--
Zmdp000292	189.14	70.07	188.127	C7H16N4O2	[M+H]+	Arginine methyl ester	Amino acids and derivatives	Amino acids and derivatives	-	2	1876300	2031400	1768800	3397200	3487900	4557200	1312200	1547000	1622100	3196400	4103500	4335000	--	--
Zmjp000182	189.13	70.07	188.127	C7H16N4O2	[M+H]+	N-Monomethyl-L-arginine	Amino acids and derivatives	Amino acids and derivatives	17035-90-4	3	1766000	2013000	1814400	3514500	3559500	4527800	1130900	1443500	1293900	2900100	4399500	4221700	C03884	--
pmf0348	187.13	97	188.141	C10H20O3	[M-H]-	2,6-Dimethyl-7-octene-2,3,6-triol	Others	Saccharides and Alcohols	73815-21-1	3	2118800	1676300	1269400	236710	287920	165150	1541900	995160	1278300	322650	402830	277550	--	--
pme0075	188.06	128	189.064	C7H11NO5	[M-H]-	N-Acetyl-L-glutamic acid	Amino acids and derivatives	Amino acids and derivatives	1188-37-0	3	256450	249440	207290	401650	380870	379410	207020	302100	255490	290820	272180	454770	C00624	ko00220,ko01100,ko01110,ko01210,ko01230
pme2244	190.09	118.07	189.07	C11H11NO2	[M+H]+	3-Indolepropionic acid	Alkaloids	Plumerane	830-96-6	2	16215	17082	15577	18177	11039	12323	18405	12949	19560	20664	12118	8361.8	--	--
mws0193	190.12	127	189.111	C7H15N3O3	[M+H]+	L-Homocitrulline	Amino acids and derivatives	Amino acids and derivatives	1190-49-4	2	44471	77614	104240	29302	28069	32394	56207	70868	51709	25764	32136	26705	C02427	--
pme0278	191.1	128	190.095	C7H14N2O4	[M+H]+	2,6-Diaminooimelic acid	Organic acids	Organic acids	583-93-7	2	123100	110640	132330	38199	31622	39920	130980	96647	129030	13092	41395	60901	C00666	ko00300,ko01100,ko01110,ko01230
mws1611	191.11	117.07	190.099	C12H14O2	[M+H]+	Z-Ligustilide	Others	Others	4431-01-0	2	7766.1	5819.8	5473.2	5448.1	5601.1	7014.5	3671.1	4161	5235.9	12309	7572.6	10739	C16987	--
MWSslk140	192.07	56.05	191.25	C7H13NO3S	[M+H]+	N-Acetyl-L-methionine	Amino acids and derivatives	Amino acids and derivatives	65-82-7	3	28671	30269	31609	16034	20770	15715	37006	28060	34133	21703	27001	20357	C02712	--
mws0281	191.02	111.01	192.027	C6H8O7	[M-H]-	Citric Acid	Organic acids	Organic acids	77-92-9	1	6322900	5798600	5545500	7062200	6664800	6779200	5676100	5294700	3470900	6464900	6762700	6531500	C00158	ko00020,ko00250,ko00630,ko01100,ko01110,ko01200,ko01210,ko01230,ko01240
Zmyn000453	191.02	111.01	192.027	C6H8O7	[M-H]-	Isocitric Acid	Organic acids	Organic acids	320-77-4	1	4781800	3369500	5581900	17586000	14141000	12026000	8582600	6020400	5902600	11479000	12893000	14858000	C00311	ko00020,ko00630,ko01100,ko01110,ko01200,ko01210,ko01230,ko01240
pme2993	193.05	133	192.042	C10H8O4	[M+H]+	scopoletin (7-Hydroxy-5-methoxycoumarin)	Lignans and Coumarins	Coumarins	92-61-5	2	9	9	9	303920	273800	357510	9	9	9	405970	178880	301260	C01752	ko00940,ko01110
Cmpp003619	193.05	105.07	192.042	C10H8O4	[M+H]+	6,7-Dihydroxy-4-methylcoumarin	Lignans and Coumarins	Coumarins	529-84-0	2	9	9	9	359950	275090	507150	9	9	9	293070	310960	446690	--	--
mws0277	191.06	85	192.063	C7H12O6	[M-H]-	Quinic Acid	Organic acids	Organic acids	77-95-2	1	30665000	43372000	35674000	1573100	5858600	3666200	21923000	30146000	15319000	4612600	6782600	3530500	C00296	ko00400,ko01100
MWS1933	194.08	119.05	193.074	C10H11NO3	[M+H]+	N-(2-Methylbenzoyl)glycine	Amino acids and derivatives	Amino acids and derivatives	42013-20-7	3	4629.8	4071.5	5208.2	16729	42761	38336	6794.4	4441.7	4029.2	29449	22275	30624	--	--
mws1189	193.04	72.8	194.033	C6H10O7	[M-H]-	D-Galacturonic acid*	Others	Saccharides and Alcohols	685-73-4	1	277380	162410	225730	35728	25650	48064	267250	237510	188270	33977	83320	49637	C00333	ko00040,ko00053,ko00520,ko01100,ko01240,ko02010
pme3705	193.04	73	194.043	C6H10O7	[M-H]-	D-Glucoronic acid*	Others	Saccharides and Alcohols	-	1	218510	289240	277340	83796	37322	38214	285770	252800	217520	48917	46366	38532	C00191	ko00040,ko00053,ko00520,ko00562,ko01100,ko01240
pme0422	193.06	134	194.058	C10H10O4	[M-H]-	Isoferulic Acid*	Phenolic acids	Phenolic acids	537-73-5	1	1777400	1252400	1029600	609130	819920	790160	1286400	1369000	2027800	861160	894860	639550	C10470	--
mws0014	193.05	134.01	194.058	C10H10O4	[M-H]-	Ferulic acid*	Phenolic acids	Phenolic acids	537-98-4	1	1979400	1345000	1116800	713730	936690	919640	1340600	1494800	2482900	965020	999690	713750	C01494	ko00940,ko01100,ko01110
mws2104	193.07	99.01	194.079	C7H14O6	[M-H]-	D-Pinitol	Others	Saccharides and Alcohols	10284-63-6	2	31335	62538	35051	7016.6	11725	6402	32611	43433	51435	8314.1	4466.7	4374.2	C03844	--
MWSslk097	195.06	163.04	194.18	C10H10O4	[M+H]+	Dimethyl phthalate	Phenolic acids	Phenolic acids	131-11-3	3	43519	54993	52392	55001	44366	41559	42568	49275	44332	52710	52448	49985	C11233	--
Wmln000659	193.07	101.02	194.18	C10H10O4	[M-H]-	3-Methyl-4,8-dihydroxy-3,4-dihydroisocoumarin	Phenolic acids	Phenolic acids	33788-22-6	3	37596	57641	56783	5281.6	11566	10787	41338	31126	26772	15666	12671	6421.8	--	--
MWSmce632	195.06	93.03	194.19	C10H10O4	[M+H]+	Vanillin acetate	Phenolic acids	Phenolic acids	881-68-5	3	44886	49194	33940	18134	33279	15754	41917	36789	30155	26470	17545	19850	--	--
MWS1771	196.1	91.05	195.09	C10H13NO3	[M+H]+	L-Tyrosine methyl ester	Amino acids and derivatives	Amino acids and derivatives	1080-06-4	3	338640	250470	225080	101710	112070	114210	242410	219940	339960	109150	131100	107220	C03404	--
pme0534	195.05	74.9	196.058	C6H12O7	[M-H]-	Gluconic acid	Others	Saccharides and Alcohols	526-95-4	1	656510	701560	574410	293520	293090	254630	475200	567520	619030	251200	241020	283600	C00257	ko00030,ko01100,ko01110,ko01200
Hmmn004283	195.07	136.05	196.074	C10H12O4	[M-H]-	Dihydroferulic Acid	Phenolic acids	Phenolic acids	1135-23-5	3	35678	32192	20542	5765.2	4754.8	6017	20644	22240	39619	2330.8	10406	7150.5	--	--
pmb2497	197	153	198.053	C9H10O5	[M-H]-	4-Hydroxy-3-methoxymandelate	Phenolic acids	Phenolic acids	-	3	209560	163620	212550	257140	287850	248200	118560	138190	187760	324080	227400	278830	C05584	ko00350,ko01100
mws0027	197.05	123	198.053	C9H10O5	[M-H]-	syringic acid	Phenolic acids	Phenolic acids	530-57-4	1	109820	71382	99822	25935	32012	38173	56079	78846	84060	41289	30998	37672	C10833	--
Zmzn000079	199	78.96	200.009	C4H9O7P	[M-H]-	D-Erythrose-4-phosphate	Others	Saccharides and Alcohols	585-18-2	3	177910	233090	166670	85245	100430	91654	201700	209750	211610	94717	48696	76777	C00279	ko00030,ko00400,ko00710,ko00750,ko00998,ko01100,ko01110,ko01200,ko01230,ko01240
pmb2640	199.17	199.17	200.178	C12H24O2	[M-H]-	Dodecanoic acid (Lauric acid)	Lipids	Free fatty acids	143-07-7	1	190780	207620	343430	223470	210610	206060	278630	194250	284610	307220	278310	255620	C02679	ko00061,ko01100,ko01110
mws5037	203.14	86.1	202.132	C9H18N2O3	[M+H]+	L-Alanyl-L-leucine	Amino acids and derivatives	Amino acids and derivatives	3303-34-2	3	93705	57631	118830	95162	109450	114610	66933	80761	49931	88345	103510	95572	--	--
NK10251888	203.15	70.07	202.143	C8H18N4O2	[M+H]+	NG,NG-Dimethyl-L-arginine	Amino acids and derivatives	Amino acids and derivatives	30315-93-6	1	376000	620340	580130	1850800	2061400	2559400	416270	565980	419630	1758200	3161200	2239900	C03626	--
mws0018	203.22	83	202.216	C10H26N4	[M+H]+	Spermine	Alkaloids	Alkaloids	71-44-3	2	8635100	7956700	8917400	12449000	11069000	10024000	8972300	8501400	9058400	10105000	9773000	12985000	C00750	ko00330,ko00410,ko00480,ko00770,ko01100,ko01240
mws0282	203.08	116.05	204.09	C11H12N2O2	[M-H]-	L-Tryptophan	Amino acids and derivatives	Amino acids and derivatives	73-22-3	1	6793300	4473100	4744500	926190	810070	1104600	3027000	4292900	3923300	1390400	1398800	861800	C00078	ko00260,ko00380,ko00400,ko00901,ko00966,ko00970,ko00998,ko01100,ko01110,ko01210,ko01230,ko01240
Zmbp002538	205.1	146.06	204.09	C11H12N2O2	[M+H]+	1-Methoxy-indole-3-acetamide	Alkaloids	Plumerane	-	1	26729000	19409000	18502000	4876800	4569900	5268400	12601000	16406000	14833000	6284800	7039800	4228200	--	--
pmb0818	206.1	147.5	205.074	C11H11NO3	[M+H]+	Methoxyindoleacetic acid	Alkaloids	Plumerane	3471-31-6	3	424490	267110	266460	70723	54708	82349	189060	248700	238570	105550	96546	70394	C05660	ko00380
pme1261	206.14	76	205.131	C9H19NO4	[M+H]+	D-Panthenol	Others	Saccharides and Alcohols	81-13-0	2	121960	241190	140300	355680	183270	284930	209360	116430	89288	412410	88867	128400	C05944	ko00770
mws1076	207.07	151	206.058	C11H10O4	[M+H]+	Scoparone (6,7-Dimethoxycoumarin)	Lignans and Coumarins	Coumarins	120-08-1	2	9	9	9	23597	27178	17521	9	9	9	17341	18390	21394	C09311	--
pmb1587	207.14	165.2	206.131	C13H18O2	[M+H]+	4-Hydroxy-3,5-diisopropylbenzaldehyde	Phenolic acids	Phenolic acids	10537-86-7	2	6523.3	5068.5	7615.1	6717.1	8403.6	6565.2	6459.3	8067.4	11686	10048	6339.4	8600.8	--	--
MWS1877	205.16	133.06	206.167	C14H22O	[M-H]-	4-tert-Octylphenol	Phenolic acids	Phenolic acids	140-66-9	1	5876.7	4468.7	7089.8	7473	7169.7	7094.3	4862.4	6427.8	4917.3	6641.6	5456.5	8217	C14205	--
Lmln010063	205.16	189.13	206.167	C14H22O	[M-H]-	2,6-Di-tert-butylphenol	Phenolic acids	Phenolic acids	128-39-2	3	415860	420870	570880	633320	684890	662590	670060	682100	684370	735150	632290	720890	--	--
Lmbn013410	205.16	189.13	206.167	C14H22O	[M-H]-	2,4-Di-Tert-Butylphenol	Phenolic acids	Phenolic acids	96-76-4	1	434270	488340	656080	569490	683500	578900	679310	667710	756260	831480	658790	667360	--	--
MWS1961	205.17	189.13	206.178	C13H22N2	[M-H]-	N,N'-dicyclohexylcarbodiimide	Others	Others	538-75-0	2	390850	417100	593570	515510	611190	624670	693520	570820	684400	562190	604250	595610	--	--
MWSmce577	207.1	161.06	206.24	C12H14O3	[M+H]+	(E)-Ethyl p-methoxycinnamate	Phenolic acids	Phenolic acids	24393-56-4	3	22499	13133	18420	9795.9	7535.6	9267.3	22799	14556	20427	16444	11110	10161	--	--
Zmgn002106	206.08	58.03	207.09	C11H13NO3	[M-H]-	N-Acetyl-L-phenylalanine	Amino acids and derivatives	Amino acids and derivatives	2018-61-3	2	940460	1002000	1052900	654590	728830	868830	1067200	989840	1043900	775590	829650	817980	C03519	ko00360,ko01100
MWSslk120	208.1	120.08	207.226	C11H13NO3	[M+H]+	N-Acetyl-DL-phenylalanine	Amino acids and derivatives	Amino acids and derivatives	2901-75-9	3	134340	67321	76816	9	9	9	109720	107500	175980	9	9	9	--	--
mws1212	209.08	177.3	208.074	C11H12O4	[M+H]+	Methyl ferulate	Phenolic acids	Phenolic acids	-	2	249080	158600	182320	1226200	2192000	2081100	197740	190220	209320	1119100	2271400	2307700	--	--
pmb2620	207.07	133.1	208.074	C11H12O4	[M-H]-	3,4-Dimethoxycinnamic acid	Phenolic acids	Phenolic acids	14737-89-4	1	194960	153890	181390	1149000	2186800	2169600	189730	181280	223270	1328400	2358600	2374400	--	--
pme3443	207.07	192	208.074	C11H12O4	[M-H]-	Sinapinaldehyde	Phenolic acids	Phenolic acids	4206-58-0	1	1149000	1167600	1184000	132720	173770	183600	771750	1025300	1268200	296930	182480	236240	C05610	ko00940,ko01100,ko01110
MWSmce294	209.11	153.05	208.25	C12H16O3	[M+H]+	Elemicin	Phenolic acids	Phenolic acids	487-11-6	3	15603	11727	6769.3	9234.5	10844	9780.6	9178.9	12276	44908	7216.8	6221.2	13156	C10451	--
Zmpn000199	209.03	85.03	210.038	C6H10O8	[M-H]-	D-Galactaric acid	Others	Saccharides and Alcohols	526-99-8	1	1680200	1756800	1705400	517500	565960	538470	1567200	1728900	1286900	456100	484070	612500	C00879	ko00053,ko01100
Zmyn000108	209.03	85.03	210.038	C6H10O8	[M-H]-	D-Saccharic acid	Others	Saccharides and Alcohols	87-73-0	1	1530100	1624000	1349200	497010	470470	505880	1420500	1515300	1708500	502380	522250	622190	C00818	ko00053,ko01100
Lmbn004790	209.08	179.03	210.089	C11H14O4	[M-H]-	Methyl 3-(3-hydroxy-4-methoxyphenyl)propanoate	Phenolic acids	Phenolic acids	129150-61-4	2	32877	17036	36462	22068	24534	21834	18895	18840	22193	25978	15743	15456	--	--
mws0853	209.08	179	210.089	C11H14O4	[M-H]-	Sinapyl alcohol	Phenolic acids	Phenolic acids	537-33-7	1	48425	28068	44378	19591	22446	28554	36416	25648	24155	23753	14304	19210	C02325	ko00940,ko01100,ko01110
pme1654	209.12	59.02	210.126	C12H18O3	[M-H]-	Jasmonic acid	Organic acids	Organic acids	77026-92-7	3	2052600	2783600	2033200	266940	311270	254670	2422600	2655400	1490200	580390	641770	746200	C08491	ko00592,ko01100,ko01110,ko04075
Zmgn003633	211.13	183.14	212.141	C12H20O3	[M-H]-	12-Oxo-10E-Dodecenoic Acid	Lipids	Free fatty acids	65410-38-0	3	3007.7	3909.6	4172.9	3745.9	3757	2506	4138	4086.9	4181.4	3008.8	3363.1	3621.7	C16309	ko00592,ko01110
MWSmce355	211.06	181.01	212.2	C10H12O5	[M-H]-	Methyl syringate	Phenolic acids	Phenolic acids	884-35-5	3	1166.2	1515.8	1920.6	10350	19240	22778	2109.5	1694.3	2545.7	15550	8807.8	21020	--	--
mws0863	213.02	97	214.024	C5H11O7P	[M-H]-	2-Deoxyribose-5'-phosphate	Nucleotides and derivatives	Nucleotides and derivatives	102916-66-5	3	12052	23664	16752	24730	11152	22664	14964	6983.8	16978	18318	5367.8	5035	C00673	ko00030,ko01100
pme0170	217.13	158	216.122	C8H16N4O3	[M+H]+	N-Acetyl-L-Arginine	Amino acids and derivatives	Amino acids and derivatives	155-84-0	2	44473	25259	37584	58432	72705	67772	7482.3	16480	28890	42852	55703	65442	--	--
MWS1900	215.13	153.13	216.136	C11H20O4	[M-H]-	Undecanedioic acid	Lipids	Free fatty acids	1852-04-6	3	51943	71715	30968	25736	24330	32669	45219	49877	39563	43395	35096	31606	--	--
mws0677	219.11	160	218.106	C12H14N2O2	[M+H]+	N-Acetyl-5-hydroxytryptamine	Alkaloids	Plumerane	1210-83-9	3	367350	313690	292720	161930	175620	168680	370090	327050	339880	187580	207740	197230	C00978	ko00380,ko01100,ko01110
MWSmce096	219.17	81.07	218.33	C15H22O	[M+H]+	Nootkatone	Terpenoids	Sesquiterpenoids	4674-50-4	2	67277	73300	61161	44132	42180	47988	25359	41534	71736	81040	67764	102510	C17914	--
mws1337	220.12	202.1	219.111	C9H17NO5	[M+H]+	D-Pantothenic Acid	Others	Vitamin	79-83-4	1	11951000	13363000	13210000	2539400	2140300	1834900	13476000	14483000	11938000	2637400	2590900	2068200	C00864	ko00410,ko00770,ko01100,ko01110,ko01240
pme1228	221.09	204	220.085	C11H12N2O3	[M+H]+	5-Hydroxy-L-tryptophan	Amino acids and derivatives	Amino acids and derivatives	56-69-9	2	33381	30896	46137	55896	51053	66430	36966	38062	23064	62431	43658	57824	C00643	ko00380,ko01100
Hmyp002656	222.08	130.06	221.068	C11H11NO4	[M+H]+	Methyl dioxindole-3-acetate	Alkaloids	Plumerane	57061-18-4	3	133560	104520	133790	456860	449440	548770	103140	157390	117170	380940	406350	571790	--	--
pme2755	222	144	221.09	C8H15NO6	[M+H]+	N-Acetyl-D-glucosamine*	Others	Saccharides and Alcohols	7512-17-6	3	121080	119490	127360	167890	140400	151430	124340	101420	142600	139110	111630	193980	C00140	ko00520,ko01100,ko02010
mws2608	222.1	84.05	221.09	C8H15NO6	[M+H]+	N-Acetyl-D-galactosamine*	Others	Saccharides and Alcohols	1811-31-0	3	35548	46675	54820	29573	30109	42288	22494	51072	21930	37909	32945	23479	C01132	ko00052,ko01100
mws4174	222.1	138	221.09	C8H15NO6	[M+H]+	N-Acetyl-D-mannosamine*	Others	Saccharides and Alcohols	7772-94-3	3	29084	18667	27912	13708	10895	20452	14230	24364	18350	30530	33211	18488	C00645	ko00520,ko01100
MWS4296	223.11	120.08	222.1	C11H14N2O3	[M+H]+	Glycylphenylalanine	Amino acids and derivatives	Amino acids and derivatives	-	3	188880	141160	149330	70900	69013	66440	117500	139410	185400	62706	55984	43114	--	--
mws5042	223.11	120.09	222.1	C11H14N2O3	[M+H]+	L-Glycyl-L-phenylalanine	Amino acids and derivatives	Amino acids and derivatives	721-66-4	2	172070	168120	143970	58693	63511	70072	141690	164460	166960	85505	60739	58318	--	--
Hmcp003852	223.21	207.03	222.198	C15H26O	[M+H]+	Elemol	Terpenoids	Sesquiterpenoids	639-99-6	3	15391000	15490000	14011000	15389000	16134000	17841000	15076000	14742000	17693000	13848000	15677000	18790000	--	--
mws0520	224.09	136	223.084	C11H13NO4	[M+H]+	N-Acetyl-L-tyrosine	Amino acids and derivatives	Amino acids and derivatives	537-55-3	3	92070	66081	61950	422790	301400	299870	34279	51254	54285	444370	167410	387030	--	--
Zmln002252	223.03	149.03	224.032	C10H8O6	[M-H]-	Sideretin (5,7,8-Trihydroxy-6-methoxycoumarin)	Lignans and Coumarins	Coumarins	-	3	8152.2	13322	9489	7107.2	12182	11589	11860	20880	20240	18324	10814	19579	C22007	--
mws4085	223.06	193	224.068	C11H12O5	[M-H]-	Sinapic acid	Phenolic acids	Phenolic acids	530-59-6	2	15840	12059	16226	5448	21670	21797	19534	27516	32464	19281	10849	15435	C00482	ko00940,ko01100,ko01110
Cmsp002787	227.09	181.05	226.084	C11H14O5	[M+H]+	3,4'-Dihydroxy-3',5'-dimethoxypropiophenone	Phenolic acids	Phenolic acids	136196-47-9	1	217120	251310	239050	1713300	1336200	1725900	63425	191380	104000	1593500	1124900	1562300	--	--
MWS1912	227.16	153.13	226.157	C13H22O3	[M+H]+	Methyl dihydrojasmonate	Organic acids	Organic acids	24851-98-7	3	5607.3	5289.4	4469.9	4179.3	2242.6	2884.3	2551.5	4339.3	3309.2	3385.4	3314.9	3359.2	--	--
pme1194	228.1	112	227.091	C9H13N3O4	[M+H]+	2'-Deoxycytidine	Nucleotides and derivatives	Nucleotides and derivatives	951-77-9	2	31208	30930	39428	29203	32791	17661	19521	25900	24535	16521	19431	26751	C00881	ko00240,ko01100,ko02010
mws0119	227.2	227.2	228.209	C14H28O2	[M-H]-	Myristic Acid	Lipids	Free fatty acids	544-63-8	1	20765000	25175000	26053000	16941000	20344000	17781000	18689000	19338000	24101000	23285000	19477000	16342000	C06424	ko00061,ko01100
Lmhp001461	229.15	70.07	229.154	C11H20N2O3	[M+H]+	L-Prolyl-L-Leucine	Amino acids and derivatives	Amino acids and derivatives	52899-07-7	3	262900	324030	202520	312250	294610	213000	295030	246750	302940	282020	169060	220830	--	--
pma6455	229.01	96.97	230.02	C5H11O8P	[M-H]-	Ribulose-5-phosphate	Others	Saccharides and Alcohols	4300-28-1	3	1874600	2234800	2087300	417770	517500	352200	1612000	1784300	2041800	428490	742720	332880	C00117	ko00030,ko00230,ko00440,ko00710,ko00750,ko01100,ko01110,ko01200,ko01230,ko01240
Lmhp001670	231.16	72.08	231.17	C11H22N2O3	[M+H]+	L-Valyl-L-Leucine	Amino acids and derivatives	Amino acids and derivatives	3989-97-7	3	15882	21742	17614	33008	22158	18616	23028	23821	18784	20401	19634	18322	--	--
pmb0490	235.14	147.04	234.137	C13H18N2O2	[M+H]+	p-Coumaroylputrescine	Alkaloids	Phenolamine	34136-53-3	2	21582	24094	31707	14837	21392	19773	21085	22263	24269	19388	15054	23414	C18326	ko00330,ko01100
pmb0962	235.1	118.3	234.158	C10H22N2O4	[M+H]+	L-Lysine-Butanoic Acid	Amino acids and derivatives	Amino acids and derivatives	80407-71-2	3	3410	9166.2	22294	113260	93910	55246	4108	8186.2	6912.5	81233	43864	99568	--	--
ML10174588	233.16	233.16	234.162	C15H22O2	[M-H]-	Confertifoline	Terpenoids	Sesquiterpenoids	1811-23-0	2	5034200	4952900	4616400	3413300	3796400	3237800	4031300	4011900	4279400	3371900	3587800	3370400	C09376	--
pme1313	237.09	192	236.08	C11H12N2O4	[M+H]+	N'-Formylkynurenine	Amino acids and derivatives	Amino acids and derivatives	1022-31-7	3	38569	18036	33300	67714	70744	56787	15304	21323	29522	89915	45963	54511	C02700	ko00380,ko01100,ko01240
mws4176	237.12	120.09	236.116	C12H16N2O3	[M+H]+	L-Alanyl-L-Phenylalanine	Amino acids and derivatives	Amino acids and derivatives	3061-90-3	3	51039	41211	35868	13890	11943	14126	37145	38175	36062	11405	14847	15738	--	--
pmn001669	237.08	147	238.084	C12H14O5	[M-H]-	Methyl sinapate	Phenolic acids	Phenolic acids	20733-94-2	2	9	9	9	75890	113100	114140	9	9	9	81982	73684	151760	--	--
pme0428	237.08	103	238.084	C12H14O5	[M-H]-	3,4,5-Trimethoxycinnamic acid	Phenolic acids	Phenolic acids	90-50-6	3	9	9	9	13713	10113	22328	9	9	9	24034	6193.2	15664	--	--
mws0221	241.03	152	240.024	C6H12N2O4S2	[M+H]+	L-Cystine	Amino acids and derivatives	Amino acids and derivatives	56-89-3	2	9607	12480	14953	24820	31905	27799	7556.5	12484	14072	23000	27250	12135	C00491	ko00270,ko01100,ko02010
MWS0552	239.2	223.03	240.209	C15H28O2	[M-H]-	cis-1-Pentadecenoic Acid(C15: 1)	Lipids	Free fatty acids	84743-29-3	3	411960	444140	676450	435810	491140	591780	562210	620000	582630	569200	515790	506490	--	--
pme2827	239	223	240.245	C16H32O	[M-H]-	Palmitaldehyde	Lipids	Free fatty acids	629-80-1	3	12244000	13415000	11974000	9680700	12071000	14142000	11552000	11854000	14637000	12723000	11029000	13010000	C00517	ko00071
mws1383	243.09	145	242.08	C12H10N4O2	[M+H]+	Lumichrome	Alkaloids	Alkaloids	1086-80-2	1	29999	51999	43387	42707	56621	41761	55255	48795	46369	33782	36269	43434	C01727	ko00740
pme0264	243.1	127	242.09	C10H14N2O5	[M+H]+	Thymidine	Nucleotides and derivatives	Nucleotides and derivatives	50-89-5	3	58191	66693	80121	37568	57819	39305	32664	42791	38905	49647	43648	48688	C00214	ko00240,ko01100
MWS2430	241.22	241.21	242.225	C15H30O2	[M-H]-	13-methylmyristic acid	Lipids	Free fatty acids	2485-71-4	3	92548	185190	187290	91970	97645	86216	121210	89289	205800	156320	91293	91387	--	--
mws0359	241.22	241.22	242.225	C15H30O2	[M-H]-	Pentadecanoic Acid	Lipids	Free fatty acids	1002-84-2	1	1447700	2409900	1674700	740610	792590	875710	1303100	1226300	1114500	895450	907950	745440	C16537	--
pme3732	244.09	112	243.086	C9H13N3O5	[M+H]+	Cytidine	Nucleotides and derivatives	Nucleotides and derivatives	65-46-3	1	1518400	1640400	1814600	1470600	1869300	1932700	1286300	1234000	853260	1278900	1178100	1243700	C00475	ko00240,ko01100,ko02010
ML10180524	244.09	112.05	243.086	C9H13N3O5	[M+H]+	Cytarabine	Nucleotides and derivatives	Nucleotides and derivatives	147-94-4	1	805460	988550	1065600	1079800	1225600	1204900	579760	731060	485490	1047700	792480	777170	C02961	--
mws0976	243.06	153	244.07	C9H12N2O6	[M-H]-	β-Pseudouridine	Nucleotides and derivatives	Nucleotides and derivatives	1445-07-4	2	31037	41400	39893	12256	22325	15890	28300	20534	18114	11124	10680	9441.9	C02067	ko00240,ko01100
mws0248	243.06	110	244.07	C9H12N2O6	[M-H]-	Uridine	Nucleotides and derivatives	Nucleotides and derivatives	58-96-8	1	486470	566180	431580	192520	237430	283280	447680	294030	314040	224430	184000	195810	C00299	ko00240,ko01100,ko02010
pme2266	245.1	227	244.088	C10H16N2O3S	[M+H]+	Biotin	Others	Vitamin	58-85-5	3	71587	91938	78587	21529	29804	18260	115850	96223	121060	29204	17246	28229	C00120	ko00780,ko01100,ko01240,ko02010
MWS5231	243.16	181.16	244.167	C13H24O4	[M-H]-	Tridecanedioic acid	Lipids	Free fatty acids	505-52-2	2	90516	81012	63536	78635	80379	75566	76593	85583	78965	69624	82610	71430	--	--
MWSmce295	245.07	113.03	244.2	C9H12N2O6	[M+H]+	1-beta-D-Arabinofuranosylurac​il	Nucleotides and derivatives	Nucleotides and derivatives	3083-77-0	3	113970	158780	174060	108060	150180	101210	119860	114410	51406	92904	58946	77822	C16908	--
Lmhp002031	245.18	86.1	245.186	C12H24N2O3	[M+H]+	L-Leucyl-L-Leucine	Amino acids and derivatives	Amino acids and derivatives	3303-31-9	3	195980	189140	153480	38066	55671	58042	200870	163350	161510	42217	75766	52997	--	--
mws0124	247.11	130	246.1	C13H14N2O3	[M+H]+	N-(3-Indolylacetyl)-L-alanine	Amino acids and derivatives	Amino acids and derivatives	57105-39-2	2	4697.5	6595	3504.5	13188	7879	5949.5	6636	9	4762	10856	6619.8	10120	--	--
pmb2591	245.09	203.2	246.1	C13H14N2O3	[M-H]-	N-Acetyl-L-Tryptophan	Amino acids and derivatives	Amino acids and derivatives	1218-34-4	1	435560	373740	247710	157060	214600	244900	523730	320360	500290	140670	263120	206180	--	--
Lmrj002087	247.13	86.09	246.121	C10H18N2O5	[M+H]+	L-Isoleucyl-L-Aspartate	Amino acids and derivatives	Amino acids and derivatives	-	2	264070	288880	252140	326900	242450	318410	266400	235530	274900	261570	184780	219860	--	--
Zmdp001647	247.13	184.1	246.122	C10H18N2O5	[M+H]+	γ-Glutamyl-L-valine	Amino acids and derivatives	Amino acids and derivatives	-	1	104460	116160	125160	493200	427340	383330	92972	116750	116260	411950	242150	422670	--	--
mws0655	246.02	96.9	247.025	C8H10NO6P	[M-H]-	Pyridoxal-5'-phosphate	Others	Vitamin	54-47-7	3	312700	398980	480160	162550	171360	211740	358020	363980	384790	220980	189050	143530	C00018	ko00730,ko00750,ko01100,ko01240
pme3961	252.11	136	251.102	C10H13N5O3	[M+H]+	2'-Deoxyadenosine	Nucleotides and derivatives	Nucleotides and derivatives	958-09-8	1	481960	489000	497300	306210	419620	350280	350000	364360	413820	318670	470670	261020	C00559	ko00230,ko01100,ko02010
MWSmce116	252.1	136.06	251.24	C10H13N5O3	[M+H]+	5'-Deoxyadenosine	Nucleotides and derivatives	Nucleotides and derivatives	4754-39-6	2	229350	197080	174100	75470	81085	80207	168830	138970	211750	68488	61578	66389	C05198	--
mws0040	255.07	153	254.058	C15H10O4	[M+H]+	Chrysin	Flavonoids	Flavones	480-40-0	2	1533.3	4855.8	5771.7	5278.3	9	3826.6	9	9	9	9	64651	7297.6	C10028	ko00941
mws0361	253.22	235.19	254.225	C16H30O2	[M-H]-	Palmitoleic Acid	Lipids	Free fatty acids	373-49-9	1	22302	25765	22499	15996	11965	15835	30249	19457	39877	18818	18640	15080	C08362	ko00061
Lmcn009122	253.22	235.21	254.225	C16H30O2	[M-H]-	(7Z)-Hexadecenoic acid	Lipids	Free fatty acids	2416-19-5	1	29115	38251	32876	21140	21143	26124	40348	32180	45866	24878	18880	23556	--	--
pma3101	256.2	124.1	256.082	C11H14NO6+	[M+H]+	Nicotinate D-ribonucleoside	Others	Vitamin	17720-18-2	3	190410	198650	155480	158290	102590	110690	164890	143400	140500	118550	188460	115830	C05841	ko00760,ko01100
mws1488	255.23	237.22	256.24	C16H32O2	[M-H]-	Palmitic acid	Lipids	Free fatty acids	-	1	57443	56276	51895	45937	46020	46146	57601	56289	55427	49543	44989	44257	C00249	ko00061,ko00062,ko00071,ko00073,ko01040,ko01100,ko01212
MWSslk133	257.18	195.18	258.35	C14H26O4	[M-H]-	Tetradecanedioic acid	Lipids	Free fatty acids	821-38-5	3	31481	32056	22383	25818	22727	23224	23523	27773	28252	22774	26935	22920	--	--
Zmyn000110	258.04	78.96	259.046	C6H14NO8P	[M-H]-	D-Glucosamine 1-phosphate	Others	Saccharides and Alcohols	2152-75-2	3	18068	15394	18946	8844.1	2681	3663.9	11693	9889.3	7323.6	3612.3	901.07	3173.3	C06156	ko00520,ko01100
mws0866	259.02	97	260.03	C6H13O9P	[M-H]-	D-Glucose 6-phosphate*	Others	Saccharides and Alcohols	56-73-5	1	1541900	1463900	1273400	655350	737970	748100	1274100	1152400	1514000	769570	515290	819670	C00092	ko00500,ko00524,ko00562,ko00998,ko01100,ko01110
mws1090	259.02	97	260.03	C6H13O9P	[M-H]-	Glucose-1-phosphate*	Others	Saccharides and Alcohols	59-56-3	1	1743300	1551500	1570000	677380	805730	747020	1374100	1395700	1647400	909460	590890	749390	C00103	ko00010,ko00040,ko00052,ko00500,ko00520,ko00523,ko00561,ko01100,ko01110,ko01240
pme3313	259	97	260.03	C6H13O9P	[M-H]-	D-Fructose 6-phosphate*	Others	Saccharides and Alcohols	643-13-0	1	4582500	5011300	4444600	909680	1533300	1205000	2168900	3412600	2778900	1532000	1259400	1412900	C00085	ko00052,ko00500,ko00710,ko01100,ko01110,ko01200
Zmdp002216	261.14	86.1	260.137	C11H20N2O5	[M+H]+	L-γ-Glutamyl-L-leucine	Amino acids and derivatives	Amino acids and derivatives	2566-39-4	1	89665	122110	120780	465550	455180	398800	70495	121860	117330	412250	323790	475880	--	--
MWS4309	262.12	188.07	261.111	C13H15N3O3	[M+H]+	Glycyl-tryptophan	Amino acids and derivatives	Amino acids and derivatives	2390-74-1	3	174820	154030	154260	55223	40603	54270	204140	204030	244250	70587	56843	48722	--	--
Zmpn000095	261.04	78.96	262.045	C6H15O9P	[M-H]-	Sorbitol-6-phosphate	Others	Saccharides and Alcohols	20479-58-7	3	26572	23098	26586	27465	50107	40854	17713	17761	35801	29980	22515	21515	C01096	ko00051,ko01100
Lmhp001732	263.13	70.07	263.139	C14H18N2O3	[M+H]+	L-Prolyl-L-Phenylalanine	Amino acids and derivatives	Amino acids and derivatives	13589-02-1	3	146780	103370	98241	26534	31061	41544	95825	92675	108710	36331	42039	36083	--	--
Lmtn004049	263.13	204.12	264.136	C15H20O4	[M-H]-	Abscisic acid	Organic acids	Organic acids	21293-29-8	3	133370	156070	138650	8200.1	11534	28484	254010	155430	144380	19491	18873	19405	C06082	ko00906,ko01100,ko01110,ko04075
Lmlp003161	265.15	177.06	264.147	C14H20N2O3	[M+H]+	N-Feruloylputrescine	Alkaloids	Phenolamine	501-13-3	2	202750	150660	259820	494250	393500	473620	519680	248460	142890	501290	587740	543070	C10497	ko00330,ko01100
Lmhp002001	265.15	72.08	264.147	C14H20N2O3	[M+H]+	L-Valyl-L-Phenylalanine	Amino acids and derivatives	Amino acids and derivatives	3918-92-1	3	66582	63429	70659	20177	40433	46550	67888	66536	65443	18903	44843	31178	--	--
pme1184	268.1	152	267.097	C10H13N5O4	[M+H]+	2'-Deoxyguanosine	Nucleotides and derivatives	Nucleotides and derivatives	961-07-9	2	180910	184730	191160	132480	159580	150810	133350	158740	166510	149260	196060	94917	C00330	ko00230,ko01100,ko02010
pme0230	268.1	136.06	267.097	C10H13N5O4	[M+H]+	Adenosine	Nucleotides and derivatives	Nucleotides and derivatives	58-61-7	1	3702400	4630200	4579300	8454200	8987600	8490800	2171700	2683300	1916100	7099100	6100500	6447600	C00212	ko00230,ko01100,ko02010
mws0037	267.07	252	268.074	C16H12O4	[M-H]-	Formononetin (7-Hydroxy-4'-methoxyisoflavone)	Flavonoids	Isoflavones	485-72-3	2	7984.4	7868.3	5948.6	3163.4	4202	3948.2	11007	8105.9	10531	4677	3743.9	4699.3	C00858	ko00943,ko01100,ko01110
mws1662	269.08	226	268.074	C16H12O4	[M+H]+	Tectochrysin	Flavonoids	Flavones	520-28-5	2	3814.9	5876.6	9108.2	5152.3	9	9	9	9	9	9	89089	9	C11621	--
pme1119	269.09	137	268.081	C10H12N4O5	[M+H]+	Inosine	Nucleotides and derivatives	Nucleotides and derivatives	58-63-9	3	279190	235640	259570	168540	196210	127130	209330	247880	233890	191840	164760	172710	C00294	ko00230,ko01100,ko02010
mws1060	267.07	135	268.081	C10H12N4O5	[M-H]-	9-(Arabinosyl)hypoxanthine	Nucleotides and derivatives	Nucleotides and derivatives	7013-16-3	2	1670800	2038200	2015500	1175300	1668500	1203900	1220000	923160	921030	1581400	1102600	1360300	--	--
mws0383	267.23	267.23	268.24	C17H32O2	[M-H]-	10-Heptadecenoic Acid	Lipids	Free fatty acids	29743-97-3	1	1817200	2191500	1308800	1456200	2217100	9	1160900	792680	2357000	2848100	1460100	1510200	--	--
mws1297	269.1	101.02	270.11	C13H18O6	[M-H]-	Benzyl glucoside	Phenolic acids	Phenolic acids	-	2	9	9	9	6990	5694	10092	9	9	9	3794	8877.2	17175	--	--
pme3475	273.08	153	272.068	C15H12O5	[M+H]+	Butin	Flavonoids	Flavanones	492-14-8	2	66848	44152	51260	11484	11180	12066	45965	49246	38667	23123	9	19365	C09614	ko00941
pme2960	273.08	153	272.068	C15H12O5	[M+H]+	Naringenin chalcone*	Flavonoids	Chalcones	73692-50-9	2	62904	43486	50367	9656.4	8604.6	10736	42620	51521	38914	16727	3675.2	18249	C06561	ko00941,ko01100,ko01110
mws0914	271.06	151	272.068	C15H12O5	[M-H]-	Pinobanksin	Flavonoids	Flavanonols	548-82-3	2	6947.6	1965.5	3830.8	9	9	9	9155.8	10090	9362.9	2820.8	9	1086.3	C09826	ko00941
pme0376	271.06	151	272.068	C15H12O5	[M-H]-	Naringenin (5,7,4'-Trihydroxyflavanone)*	Flavonoids	Flavanones	480-41-1	2	90000	63350	72114	14190	13418	20946	67127	67484	66415	24756	7486.8	25291	C00509	ko00941,ko00943,ko01100,ko01110
pme3472	271.09	107.6	272.09	C12H16O7	[M-H]-	Arbutin	Phenolic acids	Phenolic acids	497-76-7	3	1484800	1432300	1444800	870840	996620	914770	1388900	1416900	1561500	1048000	1138500	1201900	C06186	ko00010
Lmmn003323	271.23	225.22	272.235	C16H32O3	[M-H]-	2-Hydroxyhexadecanoic acid	Organic acids	Organic acids	764-67-0	2	345150	699810	545190	378180	443420	333510	345970	319960	421220	733190	381530	354420	--	--
pmp001264	274.27	256.27	273.267	C16H35NO2	[M+H]+	Hexadecylsphingosine	Lipids	Sphingolipids	-	1	6277900	6482100	6002600	7291000	5877600	5987600	5014100	4787200	5379800	5914000	5482200	6969100	--	--
mws1422	275.09	107	274.084	C15H14O5	[M+H]+	Epiafzelechin	Flavonoids	Flavanols	24808-04-6	1	451300	651410	304310	290690	316160	257200	741630	507490	628280	315390	405750	276930	C12128	ko00941,ko01110
pme1201	273.08	167.03	274.084	C15H14O5	[M-H]-	Phloretin	Flavonoids	Chalcones	60-82-2	2	15746	4534.2	7379.5	2060.9	2435.2	3869	9945.6	10954	17402	7519.1	2841.2	4345.6	C00774	ko00941,ko01110
Lmrj002793	277.12	120.08	276.112	C14H16N2O4	[M+H]+	Cyclo(Phe-Glu)	Amino acids and derivatives	Amino acids and derivatives	-	1	646810	846030	1225300	241600	289800	648630	2419100	1184100	1131200	738940	695850	201850	--	--
pme1712	275	257	276.132	C11H20N2O6	[M-H]-	L-Saccharopine	Amino acids and derivatives	Amino acids and derivatives	997-68-2	3	101630	140700	116260	36319	39583	30385	154920	76301	128120	33261	28133	32700	C00449	ko00300,ko00310,ko01100,ko01110,ko01230
MWSslk154	277.13	115.04	276.28	C12H20O7	[M+H]+	Triethyl citrate	Organic acids	Organic acids	77-93-0	3	18489	15672	10928	5593.2	6381.3	5016.9	20070	14881	13715	5559.8	6747.1	7853.7	--	--
mws1038	277.12	146	278.13	C11H22N2O4S	[M-H]-	Pantetheine	Others	Others	496-65-1	1	203380	214660	164280	83361	165710	103490	128160	161090	172820	127130	88210	125590	C00831	ko00332,ko00770,ko01110
Lmlp012720	279.16	149.02	278.152	C16H22O4	[M+H]+	Dibutyl phthalate*	Phenolic acids	Phenolic acids	84-74-2	1	38719000	28579000	36703000	28988000	30211000	29528000	31536000	33006000	41737000	40154000	29654000	35370000	C14214	--
Lmxp011770	279.16	149.02	278.152	C16H22O4	[M+H]+	Diisobutyl phthalate*	Phenolic acids	Phenolic acids	84-69-5	1	36244000	29670000	34249000	26789000	28952000	26410000	28993000	30562000	42693000	40191000	29226000	33570000	C15205	--
pmb0889	279.23	95.1	278.225	C18H30O2	[M+H]+	Punicic acid (9Z,11E,13Z-octadecatrienoic acid)	Lipids	Free fatty acids	544-72-9	1	1291200	1462800	1453700	514480	459410	459090	2054600	930220	3314200	600300	478000	582660	C08364	--
mws0367	277.22	277.22	278.225	C18H30O2	[M-H]-	α-Linolenic Acid*	Lipids	Free fatty acids	463-40-1	1	39899000	38263000	40629000	39301000	41831000	38318000	39042000	37488000	39684000	41095000	40408000	38344000	C06427	ko00592,ko01040,ko01100,ko01110
mws0366	277.22	277.22	278.225	C18H30O2	[M-H]-	γ-Linolenic Acid*	Lipids	Free fatty acids	506-26-3	1	39493000	37952000	41386000	39649000	40289000	36543000	37425000	36668000	41024000	41689000	40198000	39548000	C06426	ko00591,ko01040,ko01100
Lmbn005923	277.22	59.01	278.225	C18H30O2	[M-H]-	Crepenynic acid	Lipids	Free fatty acids	2277-31-8	1	655760	660840	680230	635720	665700	578230	626890	622080	669000	672640	636780	637600	C07289	ko00591
pmb1650	279.2	149.4	278.225	C18H30O2	[M+H]+	Octadeca-11E,13E,15Z-trienoic acid	Lipids	Free fatty acids	25575-00-2	1	16655000	12837000	17423000	13578000	12051000	11914000	13716000	13757000	20197000	19045000	13322000	14914000	--	--
Lmhn002926	279.05	163.04	280.058	C13H12O7	[M-H]-	p-Coumaroylmalic acid	Phenolic acids	Phenolic acids	-	3	154950	82333	109550	48641	44392	48720	100030	98110	77746	52509	41482	34986	--	--
mws0629	281.11	166	280.106	C13H16N2O5	[M+H]+	L-Aspartyl-L-Phenylalanine	Amino acids and derivatives	Amino acids and derivatives	13433-09-5	3	154120	164410	154440	34005	30969	31402	118290	138390	141530	48410	57797	33833	--	--
mws1491	279.23	279.23	280.24	C18H32O2	[M-H]-	Linoleic acid	Lipids	Free fatty acids	60-33-3	1	20553000	23654000	22627000	11230000	12947000	13979000	23438000	19276000	21581000	12701000	13531000	10676000	C01595	ko00591,ko01040,ko01100
Lmbn006152	279.23	59.01	280.24	C18H32O2	[M-H]-	(9Z,11E)-Octadecadienoic acid	Lipids	Free fatty acids	2540-56-9	1	66746	67395	66857	30825	37170	42647	74120	65721	69585	42089	38869	32492	C04056	ko00591
MWS4354	282.12	150.08	281.112	C11H15N5O4	[M+H]+	N6-methyladenosine	Nucleotides and derivatives	Nucleotides and derivatives	1867-73-8	1	146370	139550	155240	261420	292270	280720	116340	100300	65213	283780	204860	281470	--	--
Hmhp001812	282.12	136.06	281.112	C11H15N5O4	[M+H]+	2'-O-Methyladenosine	Nucleotides and derivatives	Nucleotides and derivatives	2140-79-6	2	69383	92459	87940	37581	37063	35327	88206	82574	78727	39796	49562	39045	--	--
YC512118	282.28	247.24	281.272	C18H35NO	[M+H]+	Oleamide (9-Octadecenamide)	Lipids	Free fatty acids	301-02-0	1	8307	14331	9708.8	8043.7	8629.8	6998.6	7770.5	7431.8	8447.1	13279	10473	11006	C19670	--
mws2623	281.25	281.25	282.256	C18H34O2	[M-H]-	11-Octadecanoic acid(Vaccenic acid)	Lipids	Free fatty acids	506-17-2	1	26134000	28330000	28356000	13215000	12356000	14617000	21597000	17058000	18909000	15448000	13592000	11454000	C21944	--
Lmyn012331	281.25	281.25	282.256	C18H34O2	[M-H]-	Petroselinic acid	Lipids	Free fatty acids	593-39-5	3	25339000	27486000	28600000	13574000	12880000	15262000	20416000	17147000	19280000	15593000	12959000	11778000	C08363	--
pme1178	284.1	152	283.092	C10H13N5O5	[M+H]+	Guanosine	Nucleotides and derivatives	Nucleotides and derivatives	118-00-3	1	15766000	16113000	16393000	8980400	10704000	10252000	10379000	10562000	9654700	11463000	8627100	8446900	C00387	ko00230,ko01100,ko02010
Zmzp005934	284.3	102.09	283.288	C18H37NO	[M+H]+	Stearamide	Alkaloids	Alkaloids	124-26-5	1	31179	31439	76351	37463	24081	20191	48348	17343	25796	80022	43586	31679	C13846	--
mws0668	283.07	151	284.076	C10H12N4O6	[M-H]-	Xanthosine	Nucleotides and derivatives	Nucleotides and derivatives	146-80-5	1	1808500	1491400	1606000	1433000	2723200	1457600	1462000	1397200	1105600	1874800	2840900	1445100	C01762	ko00230,ko00232,ko01100,ko01110,ko02010
mws1505	283.1	135	284.105	C17H16O4	[M-H]-	Phenethyl caffeate	Phenolic acids	Phenolic acids	104594-70-9	2	9	37622	9	9	9	25176	9	9	9	16483	2744.1	39584	C10484	--
pma1751	286.09	124	285.085	C12H15NO7	[M+H]+	N-(beta-D-Glucosyl)nicotinate	Others	Vitamin	-	3	33351	41395	19845	110360	110840	65318	28117	16977	62539	200750	56896	94725	--	--
MWSmce251	286.1	105.03	285.29	C16H15NO4	[M+H]+	N-Benzoyl-(2R,3S)-3-phenylisoserine	Amino acids and derivatives	Amino acids and derivatives	132201-33-3	3	4197	7313.2	5193.6	4902.4	2915.4	3597.2	5801.9	7189	19631	5017.3	4000.6	4171.3	--	--
mws1521	285.1	121.03	286.105	C13H18O7	[M-H]-	Salicin	Phenolic acids	Phenolic acids	138-52-3	3	46632	74131	71361	13334	19945	15174	76044	64238	41270	12896	19351	20725	C01451	ko00010
pmn001511	285.1	123	286.105	C13H18O7	[M-H]-	3-Hydroxy-5-Methylphenol-1-O-Glucoside	Phenolic acids	Phenolic acids	-	3	20017	14825	24817	7424.6	11778	10032	23568	21292	27855	9618.6	4473.9	9606.6	--	--
Zmyn005252	285.24	239.24	286.251	C17H34O3	[M-H]-	3-Hydroxy-palmitic acid methyl ester	Lipids	Free fatty acids	51883-36-4	3	10582	15867	10948	17643	18120	18321	14179	10735	13245	25099	12723	11593	C11849	--
mws1436	287.29	97.2	286.287	C18H38O2	[M+H]+	1,18-Octadecanediol	Lipids	Free fatty acids	3155-43-9	1	9673.1	9379.1	6581.4	2741.6	3019.2	2331.3	36269	21404	61321	3362.7	2126.1	5012.9	--	--
mws0064	287.06	135	288.063	C15H12O6	[M-H]-	Eriodictyol (5,7,3',4'-Tetrahydroxyflavanone)	Flavonoids	Flavanones	552-58-9	3	70053	68600	84089	7675.8	9920	7885.2	69595	42587	39792	17733	3407.6	17354	C05631	ko00941,ko01100,ko01110
mws1094	287.06	259	288.063	C15H12O6	[M-H]-	Dihydrokaempferol (Aromadendrin)	Flavonoids	Flavanonols	480-20-6	2	30547	18642	15267	4605	3009.7	4814.4	18890	18518	19361	7829.7	3290.5	3260.4	C00974	ko00941,ko01100,ko01110
Hmhn000927	287.08	125.02	288.085	C12H16O8	[M-H]-	Phloroglucinol-1-O-β-D-glucopyranoside	Phenolic acids	Phenolic acids	-	1	2058400	1816100	1678100	928440	845080	836410	1620900	1778100	1821100	783150	786080	832860	--	--
mws1496	290.18	124	289.168	C17H23NO3	[M+H]+	L-Hyoscyamine	Alkaloids	Tropan alkaloids	101-31-5	2	326150	228410	283230	70868	95998	110500	417860	278930	278500	107020	105890	89350	C02046	ko00960,ko01100,ko01110
pmb3081	289	97	290.004	C6H11PO11	[M-H]-	Glucarate O-Phosphoric acid	Others	Saccharides and Alcohols	-	2	4597000	5223500	4970300	2073300	2681000	2007200	1689600	3098500	2229100	2588300	1779400	2397000	--	--
pme0460	291.09	139.04	290.079	C15H14O6	[M+H]+	Epicatechin*	Flavonoids	Flavanols	490-46-0	1	1141300	1022700	939490	298470	433040	438110	1940900	1329100	1858000	686680	754330	619520	C09727	ko00941,ko01100,ko01110
mws0054	289.07	245	290.079	C15H14O6	[M-H]-	Catechin*	Flavonoids	Flavanols	154-23-4	1	23969000	22846000	20427000	6204300	8198700	11904000	36445000	30904000	32258000	13553000	17393000	11280000	C06562	ko00941,ko01110
Lmhn004030	289.07	151.04	290.079	C15H14O6	[M-H]-	5,7,3',4',5'-Pentahydroxyflavan (Tricetiflavan)	Flavonoids	Flavanols	-	3	11437000	11727000	10370000	2750800	3667200	5326100	17883000	14769000	17352000	6848900	7000500	5816100	--	--
Zmdp001928	291.1	130.05	290.094	C11H18N2O5S	[M+H]+	γ-L-Glutamyl-S-(trans-1-propenyl)-L-cysteine	Amino acids and derivatives	Amino acids and derivatives	-	3	13234	17229	14976	9	9	9	16328	15335	19000	9	9	9	--	--
pmb2657	289.1	97.1	290.123	C10H18N4O6	[M-H]-	Argininosuccinic acid	Organic acids	Organic acids	2387-71-5	3	298010	385650	407030	233450	214840	230760	244610	360830	326450	276020	185590	270890	C03406	ko00220,ko00250,ko01100,ko01110,ko01230
pmb0885	291	190.9	290.188	C18H26O3	[M+H]+	4-Oxo-9Z,11Z,13E,15E-Octadecatetraenoic Acid	Lipids	Free fatty acids	-	3	137650	152580	231170	727050	898660	729490	219240	244550	202840	586470	748800	677460	--	--
pmf0314	289.25	157	290.261	C20H34O	[M-H]-	(+)-cis-Abienol	Others	Saccharides and Alcohols	17990-16-8	3	5465.7	3223	3840	9390.7	6127.6	7346.2	3698	3602.9	4522.5	5228.2	7098.8	6904.5	--	--
pmb0502	292.2	147.04	291.195	C16H25N3O2	[M+H]+	p-Coumaroylspermidine	Alkaloids	Phenolamine	-	2	4882.4	7044.3	5856.1	3814.2	2770.8	2922.3	13231	8761.9	19673	4356.5	6155.9	3793.9	--	--
mws2120	291.01	247.02	292.022	C13H8O8	[M-H]-	Brevifolin carboxylic acid	Phenolic acids	Phenolic acids	18490-95-4	3	364380	457590	409830	102450	158560	193880	680560	668300	677880	269550	314190	218030	--	--
Zmyn004548	291.2	235.17	292.204	C18H28O3	[M-H]-	12-Oxo-phytodienoic acid	Lipids	Free fatty acids	85551-10-6	3	26178	20911	18844	7651.3	11586	9331.9	22263	13406	34675	10002	9311	10220	C01226	ko00592,ko01100,ko01110
MWSmce689	293.25	95.09	292.46	C19H32O2	[M+H]+	Methyl linolenate	Lipids	Free fatty acids	301-00-8	1	2826500	3338500	1798800	1130200	684120	1043700	1141500	1012600	1391100	810500	895030	768990	--	--
Zmdn001564	293.11	164.07	294.122	C14H18N2O5	[M-H]-	γ-Glutamylphenylalanine	Amino acids and derivatives	Amino acids and derivatives	7432-24-8	3	15504	15864	14943	17713	14439	14934	13651	18205	15049	15597	16066	11866	--	--
Lmmn006306	293.21	293.21	294.219	C18H30O3	[M-H]-	Machilusolide D	Others	Others	-	2	1114900	900100	993030	94897	112050	56735	1539300	716970	1432200	129370	128400	97622	--	--
Zmyn004676	293.21	113.1	294.219	C18H30O3	[M-H]-	17-Hydroxylinolenic acid	Lipids	Free fatty acids	-	2	323650	303180	245880	48167	54820	45240	384320	190080	394460	102530	82295	71347	C16346	ko00592
Zmyn004732	293.21	185.12	294.219	C18H30O3	[M-H]-	2R-hydroxy-9Z,12Z,15Z-octadecatrienoic acid	Lipids	Free fatty acids	-	2	786270	624880	800170	92981	103440	65038	1206400	567960	1221500	125190	110920	84192	C16342	ko00592
Zmpn003368	293.21	195.14	294.219	C18H30O3	[M-H]-	13S-Hydroxy-9Z,11E,15Z-octadecatrienoic acid	Lipids	Free fatty acids	87984-82-5	3	134650	131070	111060	63312	56060	51505	120640	65322	405580	91205	57398	56242	C16316	ko00592
Lmbn005443	293.21	235.17	294.219	C18H30O3	[M-H]-	13-KODE; (9Z,11E)-13-Oxooctadeca-9,11-dienoic acid	Lipids	Free fatty acids	54739-30-9	3	29490	24782	22448	5225.3	7715.7	7252.6	30128	19656	42227	11228	7232.2	7635.9	C14765	ko00591
pmb2786	293.21	235.17	294.219	C18H30O3	[M-H]-	9-Hydroxy-10,12,15-octadecatrienoic acid	Lipids	Free fatty acids	89886-42-0	2	26000	22284	21154	5608.3	5987.6	7433.3	24574	19144	40961	8816.7	5572.8	8878.2	C16326	ko00592
Lmcn009539	293.25	293.25	294.256	C19H34O2	[M-H]-	E,E,Z-1,3,12-Nonadecatriene-5,14-diol	Lipids	Free fatty acids	-	3	108030	184190	105610	90971	82595	96730	102790	85880	112620	112770	90670	84732	--	--
Lmqp000329	296.07	104.11	295.056	C8H14N3O7P	[M+H]+	5-Aminoimidazole ribonucleotide	Nucleotides and derivatives	Nucleotides and derivatives	25635-88-5	1	1635500	1748000	1548800	107940	111550	109150	1779400	1435300	1171300	131480	85919	78516	--	--
Hmqp005455	297.24	81.07	296.234	C18H32O3	[M+H]+	15(R)-Hydroxylinoleic Acid	Lipids	Free fatty acids	177931-23-6	3	34196	58938	53110	63589	60512	66406	89882	56422	59666	66753	69244	74391	--	--
Hmqp005411	297.24	81.07	296.234	C18H32O3	[M+H]+	9-Oxo-12Z-Octadecenoic acid	Lipids	Free fatty acids	112543-32-5	3	42092	61442	48206	56410	59433	58763	74411	63001	69957	64732	70045	67507	--	--
pmb2799	295.23	195.2	296.235	C18H32O3	[M-H]-	12,13-Epoxy-9-Octadecenoic Acid*	Lipids	Free fatty acids	6799-85-5	3	39672	44503	43988	37889	38673	27750	106750	46949	107310	46815	40385	38214	C14826	ko00591,ko01100
Lmbn005369	295.23	195.14	296.235	C18H32O3	[M-H]-	13(S)-HODE;13(S)-Hydroxyoctadeca-9Z,11E-dienoic acid	Lipids	Free fatty acids	10219-69-9	1	819330	963030	756080	371950	362450	311740	832110	577570	1188200	478340	421320	378160	C14762	ko00591
Lmbn005662	295.23	171.1	296.235	C18H32O3	[M-H]-	9(10)-EpOME;(9R,10S)-(12Z)-9,10-Epoxyoctadecenoic acid*	Lipids	Free fatty acids	16833-56-0	3	152880	162850	146640	279430	282230	208120	297560	165500	350650	272590	272220	281930	C14825	ko00591,ko01100
Rfmb091	295.23	195.14	296.235	C18H32O3	[M-H]-	9S-Hydroxy-10E,12Z-octadecadienoic acid	Lipids	Free fatty acids	15514-85-9	1	753760	884610	692530	329560	337110	285080	784200	518440	1051100	449340	383140	348210	C14767	ko00591
pme1474	298.1	136	297.09	C11H15N5O3S	[M+H]+	5'-Deoxy-5'-(methylthio)adenosine	Nucleotides and derivatives	Nucleotides and derivatives	2457-80-9	1	2494700	2182400	2381100	1216900	959740	895390	2363700	2268300	2369100	1072200	1280100	926660	C00170	ko00270,ko00908,ko01100
Lmbn009444	297.24	183.14	298.251	C18H34O3	[M-H]-	Ricinoleic acid	Lipids	Free fatty acids	141-22-0	2	73989	83913	92152	33724	29630	31868	70987	49045	90762	49604	29589	47423	C08365	--
pmf0297	297.32	183.1	298.324	C20H42O	[M-H]-	1-Eicosanol	Lipids	Free fatty acids	629-96-9	3	60830	64176	67209	25566	20480	21830	58154	43021	67898	39815	22018	38292	--	--
Hmdp001676	300.11	282.11	299.104	C17H17NO4	[M+H]+	N-p-Coumaroyloctopamine	Alkaloids	Phenolamine	66648-45-1	3	544690	485630	415780	909760	925380	718000	274960	583050	404400	1009900	1148500	687400	--	--
pmp000548	301.07	286.04	300.063	C16H12O6	[M+H]+	Pratensein	Flavonoids	Isoflavones	2284-31-3	2	54976	37593	42678	10501	18479	16800	112920	44417	46031	18866	10912	15766	C10520	ko00943
mws0058	299.06	284	300.063	C16H12O6	[M-H]-	Diosmetin (5,7,3'-Trihydroxy-4'-methoxyflavone)	Flavonoids	Flavanones	520-34-3	2	72402	67383	70111	14770	27581	31045	179320	68381	75051	33864	15315	30875	C10038	--
pmp000001	301.07	286.05	300.063	C16H12O6	[M+H]+	Hispidulin (5,7,4'-Trihydroxy-6-methoxyflavone)	Flavonoids	Flavones	1447-88-7	2	58977	43856	47621	11743	12949	17209	95631	50312	41358	18539	12753	18557	C10058	--
pmp001127	301.07	286.08	300.063	C16H12O6	[M+H]+	Chrysoeriol	Flavonoids	Flavones	491-71-4	3	60523	45731	43950	11043	15493	14901	90473	46574	47693	20440	8673.3	16867	C04293	ko00944
Zmhp003514	301.07	286.05	300.063	C16H12O6	[M+H]+	6,7,8-Tetrahydroxy-5-methoxyflavone	Flavonoids	Flavones	-	3	59098	50114	41927	11188	17880	19451	101010	51779	43992	18091	12071	16950	--	--
Zmhn001358	299.08	137.02	300.084	C13H16O8	[M-H]-	4-O-Glucosyl-4-hydroxybenzoic Acid	Phenolic acids	Phenolic acids	-	1	319370	286880	322050	375310	723010	785550	135890	145030	379700	926630	580720	623490	--	--
Zmhn001926	299.08	137.02	300.084	C13H16O8	[M-H]-	1-O-Salicyl-D-glucose	Phenolic acids	Phenolic acids	60517-74-0	1	9104400	7017200	7931300	3805100	4612700	3343500	3097400	7259500	6013500	3591800	2093500	3555300	--	--
pmb3142	299.1	137.1	300.085	C13H16O8	[M-H]-	Salicylic acid-2-O-glucoside	Phenolic acids	Phenolic acids	10366-91-3	3	3174300	4050500	3802000	1719100	1971800	2445900	3864800	3909700	3719200	2225400	2729900	2301100	--	--
Hmtn001302	299.08	137.02	300.085	C13H16O8	[M-H]-	Glucosyloxybenzoic Acid	Phenolic acids	Phenolic acids	-	1	9270700	7167100	7901000	3634700	4637400	3242600	3278300	6859900	6104200	3662300	2308900	3812700	--	--
pmc1990	299.1	223.1	300.1	C17H16O5	[M-H]-	4'-Hydroxy-5,7-dimethoxyflavanone	Flavonoids	Flavanones	-	3	21285000	20146000	19496000	16498000	22855000	25792000	20714000	21722000	26503000	21271000	20734000	21423000	--	--
pme2816	301.2	209.2	300.209	C20H28O2	[M+H]+	4-Oxoretinol	Others	Vitamin	62702-55-0	3	1969.6	1350.1	1569.2	4391.9	5016.2	3153.4	2642.9	2632.7	6188.7	4164.4	3721.8	6939.5	C16683	--
Zmyn005384	299.26	253.26	300.266	C18H36O3	[M-H]-	2R-Hydroxyoctadecanoic Acid	Lipids	Free fatty acids	26633-48-7	3	48927	68721	53136	43320	57010	35166	39044	33030	48341	73481	34179	36837	C03042	--
pmb3079	300.05	96.9	301.056	C8H16NO9P	[M-H]-	N-Acetyl-D-glucosamine-1-phosphate	Others	Saccharides and Alcohols	6866-69-9	2	143900	110200	120960	37351	51605	39420	65969	95828	113190	47884	34343	44933	C04256	--
Hmyp002315	303.04	257.04	302.042	C15H10O7	[M+H]+	3,5,7,4'-Tetrahydroxy-Coumaronochromone	Others	Others	-	1	58314	25891	159740	1194200	1087800	1291800	70836	144130	63331	930980	753460	1107600	--	--
pme2954	303.05	137.02	302.043	C15H10O7	[M+H]+	Quercetin	Flavonoids	Flavonols	117-39-5	2	7007.3	6310	9798	184390	184400	206180	12538	8143.1	11388	103370	248770	166730	C00389	ko00941,ko00944,ko01100,ko01110
Cmsp004086	303.09	229.08	302.079	C16H14O6	[M+H]+	Dihydrokaempferide	Flavonoids	Flavanonols	137225-59-3	2	127010	33179	131790	885160	697970	869020	73972	100710	47204	853380	1371400	1153200	--	--
Zmhn000892	301.09	139.05	302.1	C13H18O8	[M-H]-	4-O-Glucosyl-3,4-dihydroxybenzyl alcohol	Phenolic acids	Phenolic acids	-	3	1231900	1275800	1289200	1371900	1412200	1327100	1500800	1415300	1428900	1431600	1227900	1450700	--	--
Hmqn000843	301.09	123.01	302.1	C13H18O8	[M-H]-	3-Methoxy-4-hydroxyphenol-1-O-β-D-glucoside (Tachioside)	Phenolic acids	Phenolic acids	109194-60-7	2	17951000	19895000	21098000	15528000	17683000	17044000	21557000	22554000	20172000	19963000	18050000	17391000	--	--
Lmbn014696	301.22	301.22	302.225	C20H30O2	[M-H]-	Pimaric acid	Terpenoids	Ditepenoids	127-27-5	3	136420	104170	131540	198980	147620	128420	271080	161700	165590	1296300	148620	243000	C09159	--
MWSmce064	303.08	149.06	302.28	C16H14O6	[M+H]+	Hematoxylin	Phenolic acids	Phenolic acids	517-28-2	3	40955	38391	25986	21552	40880	10324	53078	40228	45750	16181	29523	18133	--	--
MWSmce549	303.25	57.07	302.45	C17H34O4	[M+H]+	1-Monomyristin	Lipids	Free fatty acids	589-68-4	1	276300	393380	328960	442450	594330	403040	387610	361940	394270	492290	434480	522340	--	--
mws1375	304.15	185.09	303.143	C12H21N3O6	[M+H]+	Nicotianamine	Alkaloids	Alkaloids	34441-14-0	2	84740	41890	36612	56595	178690	40551	61296	67728	60151	68433	49733	93806	C05324	--
mws0044	303.05	125.02	304.058	C15H12O7	[M-H]-	Dihydroquercetin(Taxifolin)	Flavonoids	Flavanonols	480-18-2	1	808090	862630	753530	42048	58052	94639	896810	718860	1091000	138800	21452	106070	C01617	ko00941,ko01100,ko01110
Lmmp003109	305.1	139.04	304.095	C16H16O6	[M+H]+	3'-O-Methyl-(-)-epicatechin	Flavonoids	Flavanols	76549-34-3	3	485100	557670	395560	58301	59656	90463	772180	542350	609080	88839	124380	86236	--	--
mws0042	305.07	125	306.074	C15H14O7	[M-H]-	Epigallocatechin*	Flavonoids	Flavanols	970-74-1	2	78876	60643	41401	9	9	9	89042	77260	131170	7044.3	6179.9	3554.3	C12136	ko00941,ko01110
mws0049	307.08	139	306.074	C15H14O7	[M+H]+	Gallocatechin*	Flavonoids	Flavanols	970-73-0	2	433400	404460	403380	170340	135590	213610	896230	654980	596740	221050	279290	217510	C12127	ko00941,ko01110
pmn001610	307.26	307.3	308.272	C20H36O2	[M-H]-	Eicosadienoic acid	Lipids	Free fatty acids	5598-38-9	1	650710	1037000	676020	495350	590280	599950	449330	460990	1038700	705560	567890	507630	C16525	ko01040
Lmhn003074	309.06	193.05	310.069	C14H14O8	[M-H]-	Feruloylmalic acid	Phenolic acids	Phenolic acids	-	3	210390	162780	172500	112440	78943	80914	180790	177410	208190	85172	123820	110530	--	--
pmb2791	309.21	209.1	310.1	C18H30O4	[M-H]-	9-Hydroperoxy-10E,12,15Z-octadecatrienoic acid	Lipids	Free fatty acids	111004-08-1	3	55563	44430	31372	23714	28413	30606	82011	34981	75751	27456	21286	19991	C16321	ko00592,ko01110
Lmsn004674	309.1	147.05	310.105	C15H18O7	[M-H]-	1-O-cinnamoyl-β-D-glucose	Phenolic acids	Phenolic acids	40004-96-4	3	16366	18282	12600	11526	6832.2	16323	20347	19664	21135	9056.8	11244	12905	--	--
Zmdp001857	311.12	165.05	310.116	C14H18N2O6	[M+H]+	γ-Glutamyltyrosine	Amino acids and derivatives	Amino acids and derivatives	7432-23-7	2	89606	48586	82082	76543	59216	39140	39051	47738	68579	60457	57141	48886	--	--
Zmzn003953	309.2	227.2	310.214	C18H30O4	[M-H]-	13(s)-hydroperoxy-(9z,11e,15z)-octadecatrienoic acid	Lipids	Free fatty acids	67597-26-6	1	149680	201690	324580	229090	294390	254020	253020	233630	342950	313270	246540	223950	C04785	ko00592,ko01100,ko01110
Zmyn004449	309.21	171.1	310.214	C18H30O4	[M-H]-	9-Hydroxy-12-oxo-10(E),15(Z)-octadecadienoic acid	Lipids	Free fatty acids	-	3	135070	90747	77430	10769	11818	6548.8	149810	59204	98577	12402	9901.5	9434.1	C21923	ko00592,ko01110
Hmqp006221	311.26	279.32	310.25	C19H34O3	[M+H]+	13-Hydroxy-9Z,11E-octadecadienoic acid	Lipids	Free fatty acids	18104-45-5	3	12850	12998	8404.5	2312.7	2880.3	1484.6	10170	8827.9	7429.3	1855.5	1832	1936.2	--	--
Lmtp001399	312.11	150.05	311.101	C14H17NO7	[M+H]+	5,6-Dihydroxyindole-5-O-β-glucoside	Alkaloids	Plumerane	-	3	58820	32219	32044	46790	47577	22686	82947	144980	62034	51537	81102	90524	--	--
pme3967	312.13	180	311.123	C12H17N5O5	[M+H]+	2-(Dimethylamino)guanosine	Nucleotides and derivatives	Nucleotides and derivatives	2140-67-2	1	566190	1009100	775520	230110	395910	403150	1406200	1034700	667530	354710	472090	323330	--	--
Lmcp002302	312.13	180.09	311.123	C12H17N5O5	[M+H]+	N6-(2-Hydroxyethyl)adenosine	Nucleotides and derivatives	Nucleotides and derivatives	4338-48-1	3	494270	1070100	682950	228230	346770	312450	1378900	928230	616910	292240	490090	234210	--	--
Lmsn002887	311.08	163.04	312.085	C14H16O8	[M-H]-	1-O-Caffeoyl xylose	Phenolic acids	Phenolic acids	-	1	151460	163710	155600	155880	245130	264780	179560	200870	137810	329230	205370	184850	--	--
mws0636	313.15	166	312.147	C18H20N2O3	[M+H]+	L-Phenylalanyl-L-phenylalanine	Amino acids and derivatives	Amino acids and derivatives	2577-40-4	2	18746	16671	10663	7322	9876	9217.2	13429	11583	8810.7	12342	14751	8027.2	--	--
pmn001689	311.22	223.17	312.23	C18H32O4	[M-H]-	9-Hydroxy-12-oxo-15(Z)-octadecenoic acid	Lipids	Free fatty acids	-	2	245950	216750	118270	28830	37417	13539	268140	187880	198010	32996	34700	27289	C21924	ko00592,ko01110
pmb2804	311.1	171.3	312.23	C18H32O4	[M-H]-	13S-Hydroperoxy-9Z,11E-octadecadienoic acid	Lipids	Free fatty acids	33964-75-9	3	1006600	750120	653040	45143	58092	24566	1301100	624120	1152800	58022	59644	37051	C04717	ko00591,ko01100
Zmjn004133	311.22	293.21	312.23	C18H32O4	[M-H]-	9S-Hydroperoxy-10E,12Z-octadecadienoic acid	Lipids	Free fatty acids	5502-91-0	3	123490	99283	80518	6920.1	11141	7424.8	122050	62460	133730	13710	10449	9646.4	C14827	ko00591,ko01100
Lmbn005287	311.22	249.22	312.23	C18H32O4	[M-H]-	7S,8S-DiHODE; (9Z,12Z)-(7S,8S)-Dihydroxyoctadeca-9,12-dienoic acid	Lipids	Free fatty acids	143288-65-7	3	6167.3	6334.6	6415.9	2707.2	2496.9	7475.2	7051.4	6716.7	8415.2	34625	21038	12520	C07354	ko00591
Lmbn004685	311.22	223.17	312.23	C18H32O4	[M-H]-	5S,8R-DiHODE; (5S,8R,9Z,12Z)-5,8-Dihydroxyoctadeca-9,12-dienoate	Lipids	Free fatty acids	-	3	227600	204110	110910	27496	34229	14979	264670	191460	183460	38093	38965	25049	C20186	ko00591
mws1433	314.14	177.05	313.131	C18H19NO4	[M+H]+	N-Feruloyltyramine	Alkaloids	Phenolamine	66648-43-9	2	16844	15497	12605	5664.9	4389.6	4423.1	31105	31106	67689	7425.9	6042.2	6384	C02717	--
Lmmn002179	313.09	107.05	314.1	C14H18O8	[M-H]-	Methyl salicylate-2-O-glucoside	Phenolic acids	Phenolic acids	10019-60-0	3	17104	12276	17383	44608	41335	46984	14940	13182	19391	49598	44021	42520	--	--
Lmbn005487	313.24	251.24	314.246	C18H34O4	[M-H]-	12,13-DHOME; (9Z)-12,13-Dihydroxyoctadec-9-enoic acid	Lipids	Free fatty acids	263399-35-5	2	25575	36237	21674	66574	82125	88160	33589	32642	32904	151140	113020	107700	C14829	ko00591
Lmbn007891	313.24	183.14	314.246	C18H34O4	[M-H]-	Hydroxy ricinoleic acid	Lipids	Free fatty acids	-	3	12657	13986	12216	8967.4	9805.4	8604.4	20274	14302	20710	10915	10563	9872.6	--	--
mws2627	317.07	285.04	316.058	C16H12O7	[M+H]+	Tamarixetin (3,3',5,7-Tetrahydroxy-4'-methoxyflavone)	Flavonoids	Flavonols	603-61-2	2	9	9	9	40191	49338	55267	9	9	9	27843	27235	54803	C10188	--
mws0066	315.05	151	316.058	C16H12O7	[M-H]-	Isorhamnetin	Flavonoids	Flavonols	480-19-3	2	4099.3	3514.3	4263.7	2173.5	2947.4	4415.4	7620.4	3134.3	7664.2	4769.9	2706.9	2894.5	C10084	--
pmn001367	315.07	153.02	316.079	C13H16O9	[M-H]-	Protocatechuic acid-4-O-glucoside	Phenolic acids	Phenolic acids	-	1	7947100	5748600	6409000	2993900	3601900	4977600	3727600	4917500	4848300	3868600	2336200	3702100	--	--
pmb2871	315.07	153	316.079	C13H16O9	[M-H]-	1-O-Gentisoyl-D-glucoside	Phenolic acids	Phenolic acids	23445-11-6	1	7448800	5934600	6303700	2360000	3331000	4750400	4025800	5323700	4688800	3655100	2424300	3161000	--	--
pmf0392	317.1	167.04	316.095	C17H16O6	[M+H]+	Persicogenin (5,3'-dihydroxy-7,4'-dimethoxyflavanone)	Flavonoids	Flavanones	28590-40-1	3	3096.1	4076.4	4287.5	6212.3	9554.4	6887.4	3164.4	3536.7	4487.2	10712	8175.5	5499.3	--	--
Hmtn001120	315.11	153.06	316.116	C14H20O8	[M-H]-	5-(2-Hydroxyethyl)-2-O-glucosylphenol	Phenolic acids	Phenolic acids	-	1	4534900	4108700	4326300	4052400	2390500	1922400	5224900	4294800	5105200	2912200	2779100	1972600	--	--
Zmtn001661	315.11	153.02	316.116	C14H20O8	[M-H]-	Vanilloloside	Phenolic acids	Phenolic acids	74950-96-2	2	6430600	5074700	5887600	2495500	2994400	4223200	3441700	4178400	4050500	3310000	2015000	2934900	--	--
pmb2221	318.3	60.1	317.293	C18H39NO3	[M+H]+	4-Hydroxysphinganine	Lipids	Sphingolipids	554-62-1	1	9848400	11856000	8081700	1819600	2070700	1895800	14596000	11030000	13198000	2256900	2488600	1778100	C12144	ko00600,ko01100
pmb3075	319	145.1	320.09	C16H16O7	[M-H]-	3-O-p-Coumaroylshikimic acid	Phenolic acids	Phenolic acids	-	3	242090	211810	205060	17048	22246	29476	53976	144800	210450	28749	28095	21119	--	--
pmb0751	321.1	147.3	320.09	C16H16O7	[M+H]+	Trans-5-O-(p-Coumaroyl)shikimate	Phenolic acids	Phenolic acids	-	3	1766500	1305700	1431600	129600	86112	93333	1062600	1388200	1518200	132620	134120	114670	C02947	ko00940,ko00941,ko00945,ko01100,ko01110
pmb0235	323.09	177.4	322.084	C19H14O5	[M+H]+	O-Feruloyl coumarin	Lignans and Coumarins	Coumarins	-	1	9	9	9	34412	60947	60919	6819.9	8390.4	9695	42072	121870	77400	--	--
pme2074	322.4	129.7	323.21	C18H29NO4	[M-H]-	(-)-Jasmonoyl-L-Isoleucine	Amino acids and derivatives	Amino acids and derivatives	120330-93-0	3	856140	1049600	522700	68494	67723	42085	544620	949400	315430	159940	233810	350720	C18699	ko04075
Lmbp003825	325.09	163.04	324.085	C15H16O8	[M+H]+	Skimmin (7-Hydroxycoumarin-7-O-glucoside)	Lignans and Coumarins	Coumarins	93-39-0	3	539900	567620	632500	87722	30086	52866	625260	715770	434950	95730	122850	81448	--	--
YC512115	325.15	163.13	324.147	C19H20N2O3	[M+H]+	Nicotine-N-glucoside	Alkaloids	Pyridine alkaloids	911474-72-1	3	14981	14454	12602	34854	29556	28917	16843	23401	15668	22876	28915	41144	--	--
YC512112	325.18	163.12	324.169	C16H24O5N2	[M+H]+	Anabasine-glucoside	Alkaloids	Pyridine alkaloids	-	2	10825	19330	18647	20466	30818	29305	22873	11403	15675	25984	26591	43346	--	--
mws0983	326.31	62.06	325.298	C20H39NO2	[M+H]+	N-Oleoylethanolamine	Alkaloids	Alkaloids	111-58-0	3	15196	20232	17426	9065.8	11238	12827	25893	14644	25253	16663	14204	13053	C20792	--
Zmhn002301	325.09	163.04	326.1	C15H18O8	[M-H]-	p-Coumaric acid-4-O-glucoside*	Phenolic acids	Phenolic acids	117405-48-8	1	2850600	2523700	2833400	1539000	1947600	2820800	1894800	2586400	1815200	2802000	2155200	2282700	C06739	--
Zmzn001549	325.09	119.05	326.1	C15H18O8	[M-H]-	4-O-beta-D-glucosyl-4-coumaric acid	Phenolic acids	Phenolic acids	14364-05-7	2	119830	77760	66001	208040	283740	258900	11977	36539	68766	299200	249870	271470	C04415	--
Lmsn003111	325.09	145.03	326.1	C15H18O8	[M-H]-	1-O-p-Coumaroyl-β-D-glucose*	Phenolic acids	Phenolic acids	7139-64-2	1	1899100	655380	835720	2583000	3329500	3822700	126310	404220	785340	4227900	2655900	3208500	C16827	--
Hmhn003067	325.09	119.05	326.1	C15H18O8	[M-H]-	Phenylpropionic acid-O-β-D-glucopyranoside	Phenolic acids	Phenolic acids	-	3	1465700	1231800	1323600	1173000	1458900	2109500	1003400	1185200	1014000	2175500	1681500	1792900	--	--
Lmqn000351	325.11	59.01	326.121	C12H22O10	[M-H]-	Rutinose	Others	Saccharides and Alcohols	90-74-4	3	292360	309480	275280	172520	130670	102730	355450	329990	261440	152970	235710	128340	C08247	--
MWSmce278	327.19	159.08	326.43	C21H26O3	[M+H]+	Acitretin	Others	Vitamin	55079-83-9	3	11544	11799	17267	6683.9	3799	5376.6	5605.5	9546.7	15046	10644	10006	9713.1	--	--
mws0865	326.09	150	327.095	C14H17NO8	[M-H]-	Acetaminophen glucuronide	Others	Others	16110-10-4	3	10006	9044.4	6919.6	5352.5	7559.7	9222.9	33509	20067	33650	10234	11685	11718	--	--
Hmsn002272	327.11	165.05	328.116	C15H20O8	[M-H]-	Demethyl coniferin	Phenolic acids	Phenolic acids	-	2	215200	173880	154440	140520	194650	104700	215400	196990	215130	172940	144920	154590	--	--
pmn001690	327.14	165.09	328.152	C16H24O7	[M-H]-	3-Hydroxy-4-isopropylbenzylalcohol-3-O-glucoside	Phenolic acids	Phenolic acids	-	2	59193	47130	31859	31267	33450	35902	65430	65983	47828	27809	35702	38777	--	--
pmn001691	327.22	291.2	328.225	C18H32O5	[M-H]-	9,12,13-Trihydroxy-10,15-octadecadienoic acid	Lipids	Free fatty acids	-	1	172130	164370	104340	68391	90748	32573	155640	109410	124360	70193	62169	59935	--	--
mws0884	328.05	134.2	329.053	C10H12N5O6P	[M-H]-	Cyclic 3',5'-Adenylic acid	Nucleotides and derivatives	Nucleotides and derivatives	60-92-4	3	274680	351240	348130	580320	698220	672170	152180	182510	134460	580130	483010	544830	C00575	ko00230,ko01100
Lmtn002565	329.11	167.03	330.095	C14H18O9	[M-H]-	1-O-Vanilloyl-D-Glucose	Phenolic acids	Phenolic acids	-	1	850870	1200100	810360	591450	773100	1018400	881150	972380	1083400	1083900	843390	886450	C20470	--
Zmhn001883	329.09	209.04	330.095	C14H18O9	[M-H]-	Vanillic acid-4-O-glucoside	Phenolic acids	Phenolic acids	32142-31-7	1	357200	404090	387750	1471400	2093300	2042700	277560	362090	502200	2239300	1860100	1851500	--	--
Lmmn003663	329.09	167.04	330.095	C14H18O9	[M-H]-	5-Glucosyloxy-2-Hydroxybenzoic Acid methyl ester	Phenolic acids	Phenolic acids	-	1	237080	296960	258570	96293	109340	146250	292400	395810	373260	140340	160080	188610	--	--
pmn001517	329.12	167	330.131	C15H22O8	[M-H]-	3,4,5-Trimethoxyphenyl-1-O-Glucoside	Phenolic acids	Phenolic acids	-	2	25282000	24520000	25602000	2729300	3084000	3907300	22732000	25110000	22879000	4189300	2523600	2740000	--	--
pmn001694	329.23	229.15	330.241	C18H34O5	[M-H]-	9,10,13-Trihydroxy-11-Octadecenoic Acid	Lipids	Free fatty acids	29907-57-1	1	1064000	1121600	733330	421610	582220	227650	1176000	738430	800290	446530	471710	390690	C14835	ko00591
pmp001284	331.28	313.27	330.277	C19H38O4	[M+H]+	Monopalmitin	Lipids	Glycerol ester	542-44-9	1	221490	201110	228190	232480	216690	184240	179800	182030	238330	234010	246990	213480	--	--
pme3184	332.08	136	331.068	C10H14N5O6P	[M+H]+	2'-Deoxyadenosine-5'-monophosphate	Nucleotides and derivatives	Nucleotides and derivatives	653-63-4	3	8814.9	16311	20475	163530	201680	153780	10169	10921	4640.4	141240	270000	219630	C00360	ko00230,ko01100
pmc0066	333.05	137.05	332.052	C10H13N4O7P	[M+H]+	2'-Deoxyinosine-5'-monophosphate	Nucleotides and derivatives	Nucleotides and derivatives	3393-18-8	1	16807000	16524000	16972000	11487000	13686000	12304000	16276000	18011000	15146000	12792000	15791000	10337000	C06196	ko00230
pmn001518	331.07	169.01	332.074	C13H16O10	[M-H]-	1-O-Galloyl-β-D-glucose	Phenolic acids	Phenolic acids	58511-73-2	2	1845100	1632200	1894600	489520	687180	855240	1542600	1612700	1538900	764000	553070	642420	C01158	--
Lmmn001552	331.1	169.05	332.111	C14H20O9	[M-H]-	Leonuriside A	Phenolic acids	Phenolic acids	121748-12-7	3	9708.6	4242.5	15192	23949	45424	48574	6745.8	9744.8	11200	47495	35832	49121	--	--
Lmmn001294	331.1	153.02	332.111	C14H20O9	[M-H]-	Koaburaside	Phenolic acids	Phenolic acids	41653-73-0	1	3846500	3555800	4692900	5935100	8434300	6844400	3335800	3625300	4006500	7660500	6897600	8024500	--	--
Lmqn000432	333.06	333.06	334.067	C9H19O11P	[M-H]-	1-(sn-Glycero-3-phospho)-1D-myo-inositol	Others	Saccharides and Alcohols	-	2	1611500	2288700	1440900	145610	106840	157340	625240	624780	576660	294930	97094	73293	--	--
pmf0289	336.17	148	335.159	C15H21N5O4	[M+H]+	Riboprine	Nucleotides and derivatives	Nucleotides and derivatives	7724-76-7	3	9	9	9	6998.8	7618.2	7272	9	9	9	4483.3	11611	8642.8	C16427	ko00908,ko01110
Hmln002806	335.08	179.03	336.085	C16H16O8	[M-H]-	5-O-Caffeoylshikimic acid	Phenolic acids	Phenolic acids	180981-12-8	1	818940	762160	838120	69005	65614	87940	331960	634870	1012800	130880	69983	85222	C10434	ko00940,ko00941,ko00945,ko01100,ko01110
pmb0382	339.09	177.2	338.079	C19H14O6	[M+H]+	O-Feruloyl 4-hydroxycoumarin	Lignans and Coumarins	Coumarins	-	1	914250	970500	940470	599580	695590	523580	750110	689250	794240	510780	730780	765880	--	--
pmn001421	337.09	191.05	338.1	C16H18O8	[M-H]-	3-O-p-Coumaroylquinic acid*	Phenolic acids	Phenolic acids	87099-71-6	1	38634000	29540000	40307000	16631000	19010000	13991000	25765000	36126000	26988000	19079000	20362000	16929000	--	--
Cmhp005227	339.11	177.05	338.1	C16H18O8	[M+H]+	4,8-Dihydroxy Naphthol-1-O-glucoside	Quinones	Quinones	-	1	1944100	1800600	1478500	1120200	670510	472740	1542200	1567000	1260700	889280	1611400	955100	--	--
pmb4777	337.09	161.1	338.1	C16H18O8	[M-H]-	4-Hydroxy-7-methoxycoumarin-β-rhamnoside	Lignans and Coumarins	Coumarins	-	3	44822	36292	43792	9608	13722	21930	49570	45985	30560	21158	9977.8	16165	--	--
pmb3074	337.09	191.05	338.1	C16H18O8	[M-H]-	5-O-p-Coumaroylquinic acid	Phenolic acids	Phenolic acids	1899-30-5	1	47402000	44673000	44959000	22594000	28210000	22311000	44787000	43420000	47281000	27136000	33386000	26236000	C12208	ko00940,ko00941,ko00945,ko01110
pma6460	337.09	163.04	338.1	C16H18O8	[M-H]-	4-O-p-Coumaroylquinic acid*	Phenolic acids	Phenolic acids	32451-86-8	1	483210	178350	374110	1423800	1945200	1079000	123770	208400	226150	1647200	1416600	1372800	C10441	--
pmp001225	339.12	119	338.115	C20H18O5	[M+H]+	Wighteone	Flavonoids	Isoflavones	51225-30-0	2	5403.8	9829.9	8633.6	48938	35629	51105	6653.8	10922	7266.3	25327	35106	39446	C10542	--
MWS2673	339.25	121.1	338.246	C20H34O4	[M+H]+	5,6-DiHETrE [(±)5,6-dihydroxy-8Z,11Z,14Z-eicosatrienoic acid]	Lipids	Free fatty acids	213382-49-1	3	717500	600150	518620	220410	318010	331810	348970	452650	344930	271330	372640	267160	C14772	ko00590,ko01100
pme3311	339	97	339.996	C6H14O12P2	[M-H]-	D-Fructose-1,6-biphosphate*	Others	Saccharides and Alcohols	488-69-7	1	115700	100140	86828	63414	58617	49858	123380	119850	150000	55481	67632	57430	C00354	ko00400,ko00710,ko01100,ko01110,ko01200
Zmyn000083	338.99	78.96	339.996	C6H14O12P2	[M-H]-	D-Glucose 1,6-bisphosphate*	Others	Saccharides and Alcohols	10139-18-1	1	155590	171230	142490	58114	53985	51272	182230	153530	199010	61803	78384	33559	C01231	ko00500,ko01100
pma0149	341.08	207.07	340.079	C15H16O9	[M+H]+	Sinapoyl malate	Phenolic acids	Phenolic acids	92344-58-6	3	16004	5077.8	8596.8	43422	50941	37054	5240.5	7151.4	5190.3	39602	37721	41748	C02887	ko00940
mws1015	339.07	177	340.079	C15H16O9	[M-H]-	Esculin (6,7-DihydroxyCoumarin-6-glucoside)	Lignans and Coumarins	Coumarins	531-75-9	1	548990	493980	522170	2365200	3533800	2571300	1839900	820730	1196400	2372100	1651300	2502300	C09264	--
Xmgp006913	341.14	137.06	340.131	C20H20O5	[M+H]+	2,4,2',4'-tetrahydroxy-3'-prenylchalcone	Flavonoids	Chalcones	-	3	9	9	9	475130	523980	278120	9	9	9	179190	391910	158320	--	--
Jmwn002620	341.09	161.02	342.095	C15H18O9	[M-H]-	Vanillic Acid-4-O-Glucuronide	Phenolic acids	Phenolic acids	-	3	7130800	2854200	2490600	2743300	5482300	3927300	1103200	2215200	5869600	6328900	7139600	4851600	--	--
Lmsn002548	341.09	161.02	342.095	C15H18O9	[M-H]-	1-O-Caffeoyl-β-D-glucose	Phenolic acids	Phenolic acids	14364-08-0	3	5802100	2341100	2118600	2049800	4244600	3480000	940610	1751900	4336000	4821200	5205400	4327000	C10433	--
Zmhn001793	341.09	179.03	342.096	C15H18O9	[M-H]-	6-O-Caffeoyl-D-glucose	Phenolic acids	Phenolic acids	-	2	2071600	1501300	1534900	559330	526410	479630	1801400	1566900	1770700	616820	521190	537850	--	--
pme0519	341.11	119.03	342.116	C12H22O11	[M-H]-	D-Sucrose*	Others	Saccharides and Alcohols	57-50-1	1	6895900	7807000	10339000	6828900	9573600	8178300	7125200	6590300	6202300	6956100	9074900	9138700	C00089	ko00052,ko00500,ko01100,ko01110,ko02010
Lmsn000381	341.11	89.02	342.116	C12H22O11	[M-H]-	D-Maltose*	Others	Saccharides and Alcohols	133-99-3	1	3804500	2924900	3663400	2219300	2842000	3200400	2819900	7051200	5277000	2189800	2998700	4097800	C01971	--
mws0264	341.11	119	342.116	C12H22O11	[M-H]-	D-Trehalose*	Others	Saccharides and Alcohols	99-20-7	1	2497600	1682800	3775700	2214000	3355500	3616400	1781100	1348800	3280000	2156900	2973400	2142200	C01083	ko00500,ko01100,ko01110,ko02010
mws5038	341.11	89.02	342.116	C12H22O11	[M-H]-	Isomaltulose*	Others	Saccharides and Alcohols	13718-94-0	1	2643000	3067900	8128800	1909700	5927600	3551000	5696700	7695700	4094200	4358000	3826300	3493700	C01742	--
mws1333	341.11	113	342.116	C12H22O11	[M-H]-	Melibiose*	Others	Saccharides and Alcohols	585-99-9	1	1706000	1924900	2753300	1878900	3531900	1885200	1610100	1655200	2633300	2585000	2894800	2417600	C05402	ko00052,ko01100,ko02010
mws1080	341.11	179	342.116	C12H22O11	[M-H]-	Galactinol*	Others	Saccharides and Alcohols	3687-64-7	1	10178000	11601000	12047000	9745000	13439000	11324000	10657000	11973000	10852000	11376000	12474000	11214000	C01235	ko00052,ko01100
mws0906	341.12	179	342.131	C16H22O8	[M-H]-	coniferyl alcohol-4-O-glucoside (Coniferin)	Phenolic acids	Phenolic acids	531-29-3	2	2098200	1724500	1769300	584850	576410	602030	1736700	1494700	1864200	733870	566580	628570	C00761	ko00940
pmb2211	343.3	240.7	342.288	C19H38N2O3	[M+H]+	Cocamidopropyl betaine	Alkaloids	Alkaloids	-	1	106780	150470	111670	137280	159070	107050	189380	104780	133540	195370	65499	72705	--	--
MWSmce203	341.12	73.03	342.3	C12H22O11	[M-H]-	D-(+)-Cellobiose*	Others	Saccharides and Alcohols	528-50-7	1	57138	55621	112470	43902	62802	46005	75063	48198	50282	38445	64983	46143	--	--
Zmln000899	343.11	181.05	344.111	C15H20O9	[M-H]-	Syringaldehyde-4-O-glucoside	Phenolic acids	Phenolic acids	-	2	45644	25359	46469	113830	90297	84672	25927	43265	32902	106490	101020	124960	--	--
Lmmn000774	343.1	181.05	344.111	C15H20O9	[M-H]-	Dihydrocaffeoylglucose	Phenolic acids	Phenolic acids	-	3	36862	37263	40060	126270	103350	98251	23700	50867	29363	102870	118160	117800	--	--
MWS1983	343.12	89.03	344.132	C12H24O11	[M-H]-	Maltitol	Others	Saccharides and Alcohols	585-88-6	3	135660	139790	148700	51736	81644	66396	92423	93396	142440	80189	162930	63733	--	--
MWSslk074	343.12	59.01	344.31	C12H24O11	[M-H]-	Lactitol	Others	Saccharides and Alcohols	585-86-4	2	1061100	1087200	1245000	1620800	1905400	1971800	1169900	1103600	1460100	1660500	1399800	1877200	--	--
mws0609	344.04	150	345.047	C10H12N5O7P	[M-H]-	Guanosine 3',5'-cyclic monophosphate	Nucleotides and derivatives	Nucleotides and derivatives	7665-99-8	1	124390	166390	96581	24738	21763	16723	282630	155320	439020	31905	39168	34590	C00942	ko00230,ko01100
pmb0801	346.11	184.1	345.106	C14H19NO9	[M+H]+	4-Pyridoxic acid-O-glucoside	Others	Vitamin	-	1	266770	305880	292310	2204700	3308800	3189000	337430	333180	281370	2119300	2914900	3211000	--	--
Lmtn000940	345.08	139.04	346.09	C14H18O10	[M-H]-	1-O-(3,4-Dihydroxy-5-methoxy-benzoyl)-glucoside	Phenolic acids	Phenolic acids	-	2	50051	40344	42873	64058	56722	69660	48969	45814	43158	81833	58367	60588	--	--
Lmdn001560	345.12	165.06	346.126	C15H22O9	[M-H]-	6-DeoxyCatalpol	Terpenoids	Monoterpenoids	99499-99-7	2	88588	85206	96983	129180	95503	117420	108800	91401	74262	124470	126790	91338	--	--
pmb0981	348.07	136	347.063	C10H14N5O7P	[M+H]+	Adenosine 5'-monophosphate	Nucleotides and derivatives	Nucleotides and derivatives	61-19-8	1	2685800	1380800	1919200	633320	321240	402750	773630	967250	1698100	580550	172120	393030	C00020	ko00230,ko00908,ko01100,ko01110,ko01240
mws0874	346.06	210.9	347.063	C10H14N5O7P	[M-H]-	3'-Adenylic Acid	Nucleotides and derivatives	Nucleotides and derivatives	84-21-9	3	25742	18133	46296	9934.5	8367.5	3594	16319	15437	9135.5	9	2082.8	6765.8	C01367	ko00230,ko01100
pmb0532	349.05	137.3	348.047	C10H13N4O8P	[M+H]+	Inosine 5'-monophosphate	Nucleotides and derivatives	Nucleotides and derivatives	131-99-7	3	144430	94171	130490	42189	23633	31844	31057	67061	113590	28249	11770	22250	C00130	ko00230,ko01100,ko01110,ko01240
pmf0557	327.04	171	350.034	C16H11N2NaO4S	[M-Na]-	Orange I	Alkaloids	Alkaloids	523-44-4	2	147110	89272	39590	68733	67501	22852	78598	53742	73171	43015	57863	53392	C19371	--
pmn001381	349.15	187.1	350.158	C15H26O9	[M-H]-	Eucommioside	Terpenoids	Terpene	-	3	75670	79776	43755	9	9	9	45309	47659	53953	9	9	9	--	--
pmb0808	353.1	179	352.079	C16H16O9	[M+H]+	Esculetin-6-O-quinic acid	Lignans and Coumarins	Coumarins	-	3	748650	293150	565880	2131000	2549900	1785300	182340	240860	237880	1920200	1394600	1645300	--	--
Lmhp011562	353.27	261.22	352.261	C21H36O4	[M+H]+	1-α-Linolenoyl-glycerol*	Lipids	Glycerol ester	-	1	1670100	2134400	2127500	3774900	4969400	6196100	1659700	1308200	1849700	3557000	2606300	6677500	--	--
Lmhp011388	353.27	261.22	352.261	C21H36O4	[M+H]+	2-α-Linolenoyl-glycerol*	Lipids	Glycerol ester	55268-58-1	1	4035800	4807700	4043900	4456200	6284600	6565900	2568800	2670900	2049300	4573900	3801100	7036900	--	--
pme1816	353.09	191	354.095	C16H18O9	[M-H]-	Neochlorogenic acid (5-O-caffeoylquinic acid)*	Phenolic acids	Phenolic acids	906-33-2	1	16491	7070	7091.5	1103900	1359900	718980	10861	7790.2	9539.2	822790	978510	1003400	C17147	--
mws2108	353.09	191.05	354.095	C16H18O9	[M-H]-	Cryptochlorogenic acid (4-O-caffeoylquinic acid)*	Phenolic acids	Phenolic acids	905-99-7	1	3442300	3378800	3553400	2184000	2968400	2457000	3134800	2963100	3640300	2561200	2458500	2641600	--	--
mws0178	353.09	191.01	354.095	C16H18O9	[M-H]-	Chlorogenic acid (3-O-caffeoylquinic acid)*	Phenolic acids	Phenolic acids	327-97-9	1	1937400	1821500	2015000	1496000	2296200	1515700	1695300	1663100	1662100	1481900	1518100	1780100	C00852	ko00940,ko00941,ko00945,ko01110
mws0748	353.09	191.1	354.095	C16H18O9	[M-H]-	1-caffeoylquinic acid	Phenolic acids	Phenolic acids	1241-87-8	1	1352600	807310	1133300	52078000	70512000	57082000	795160	895810	1093000	62226000	59791000	58242000	--	--
Lmhp112042	355.28	263.24	354.277	C21H38O4	[M+H]+	1-Linoleoylglycerol	Lipids	Glycerol ester	2277-28-3	1	412250	598640	704020	319810	420120	497710	495980	467090	528960	376330	304530	417740	--	--
Lmhp012042	355.28	263.24	354.277	C21H38O4	[M+H]+	2-Linoleoylglycerol	Lipids	Glycerol ester	3443-82-1	1	1348300	1921600	1588700	475870	638470	660090	881420	932390	597660	626200	543490	556830	--	--
MWSmce072	355.19	337.19	354.44	C21H26N2O3	[M+H]+	Vincamine	Alkaloids	Plumerane	1617-90-9	2	344320	295790	254030	9	9	9	185390	480690	560070	9	9	9	C09251	--
Zmhn002422	355.1	193.05	356.11	C16H20O9	[M-H]-	1-O-Feruloyl-D-Glucose	Phenolic acids	Phenolic acids	-	1	1891700	1785400	1491200	2924100	4681700	4207400	1573200	1751800	1626500	4226100	5906900	4113700	C17759	--
pmb3056	355.1	121.1	356.111	C16H20O9	[M-H]-	Homovanilloylquinic acid	Phenolic acids	Phenolic acids	-	3	9	9	9	218830	304800	138540	9	9	9	194960	153610	245710	--	--
mws1546	357.12	149.06	356.111	C16H20O9	[M+H]+	Gentiopicroside	Terpenoids	Monoterpenoids	20831-76-9	2	37210	42000	27644	8030.5	15212	6588.8	10900	13246	10622	9	9	9	C09782	ko01110
pmb0296	357.3	265.4	356.293	C21H40O4	[M+H]+	1-Oleoyl-Sn-Glycerol	Lipids	Glycerol ester	129784-87-8	1	3547800	3836100	4987600	8491100	7457500	8979900	4098400	4849800	3354400	5480000	7001800	9467700	--	--
mws1526	359.13	197	358.126	C16H22O9	[M+H]+	sweroside	Terpenoids	Monoterpenoids	14215-86-2	2	40572	29549	14946	637940	584460	645290	28732	17528	33880	432140	525780	645550	C17071	--
Lmdn004267	357.13	151.04	358.142	C20H22O6	[M-H]-	Epipinoresinol*	Lignans and Coumarins	Lignans	24404-50-0	2	4788	5562.4	10250	198770	294210	141870	7487.1	6574.8	2886.6	129060	199670	123390	--	--
mws0097	357.13	151.04	358.142	C20H22O6	[M-H]-	Pinoresinol*	Lignans and Coumarins	Lignans	487-36-5	2	7826	5759.6	11826	224680	333790	166640	5662.3	8393.3	2686.5	149830	210500	138160	C05366	ko00998,ko01100,ko01110
Lmsp004450	359.15	131.05	358.142	C20H22O6	[M+H]+	Dehydrodiconiferyl alcohol	Phenolic acids	Phenolic acids	97465-82-2	2	9	9	9	84106	99589	45001	9	9	9	9	9	9	--	--
pmb3107	359.1	182.1	360.106	C15H20O10	[M-H]-	Glucosyringic acid	Phenolic acids	Phenolic acids	-	3	1433300	1981500	2075100	942350	939750	1116400	1515500	1490400	1596300	1263500	927880	973980	--	--
pmp001048	361.15	199.1	360.142	C16H24O9	[M+H]+	Ixoroside	Terpenoids	Monoterpenoids	58514-30-0	3	21307	26444	34356	34536	27659	17373	22804	24819	23500	38371	26566	11992	--	--
Lmgp003270	369.16	177.06	368.074	C16H16O10	[M+H]+	scopoletin-7-O-glucuronide	Lignans and Coumarins	Coumarins	132752-65-9	2	40324000	21862000	23245000	18837000	19423000	9342000	19158000	20365000	23673000	12999000	10758000	12109000	--	--
Lmgn003073	735.22	367.11	368.111	C17H20O9	[2M-H]-	5-O-Feruloylquinic acid*	Phenolic acids	Phenolic acids	-	1	9266900	2255900	2567500	4905000	7842100	5195100	1386600	1947200	2835400	4510100	6356700	5619900	--	--
pma3724	369.1	177.1	368.111	C17H20O9	[M+H]+	1-O-Feruloylquinic acid*	Phenolic acids	Phenolic acids	-	1	47874000	25397000	29827000	20977000	25649000	20209000	21933000	25502000	28347000	18461000	20030000	13151000	--	--
pmb0752	369.12	177.1	368.111	C17H20O9	[M+H]+	3-O-Feruloylquinic acid*	Phenolic acids	Phenolic acids	1899-29-2	1	1187800	1010400	1089100	7971100	8596300	4884700	812680	1207300	636450	4516300	5830700	5486000	C02572	--
mws0179	367.1	190.9	368.111	C17H20O9	[M-H]-	Chlorogenic acid methyl ester	Phenolic acids	Phenolic acids	29708-87-0	3	9862300	6928500	5543600	239750	275060	234090	4745700	6046000	8061300	237270	211390	231980	--	--
Lmbp002309	371.1	209.05	370.126	C17H22O9	[M+H]+	Sinapaldehyde-4-O-Glucoside	Phenolic acids	Phenolic acids	154461-65-1	3	9278.7	12828	3313	73679	81406	88738	21773	11928	17348	72584	47715	66015	--	--
pmn001501	369.13	204	370.142	C21H22O6	[M-H]-	Fargesin	Lignans and Coumarins	Lignans	31008-19-2	2	46434	31335	37242	976.27	522.77	4479.3	23479	51380	79666	5937.3	4904.8	9355.4	C16957	--
pmb3317	371.1	179.1	372.106	C16H20O10	[M-H]-	Quinacyl syringic acid	Phenolic acids	Phenolic acids	-	3	9	9	9	739020	1039600	370950	9	9	9	511860	321140	727300	--	--
pmn001695	371.1	249.06	372.106	C16H20O10	[M-H]-	Trihydroxycinnamoylquinic acid	Phenolic acids	Phenolic acids	-	1	1113200	728450	1102500	400140	541220	797780	545230	886430	812220	407920	532830	767710	--	--
Hmgn002833	371.11	297.11	372.12	C20H20O7	[M-H]-	4-Ketopinoresinol	Others	Others	-	1	440130	446620	428570	344520	317360	377230	433090	525870	513040	281150	313160	326210	--	--
Hmgn004693	371.11	327.03	372.121	C20H20O7	[M-H]-	(8'R,7'S)-(-)-8-Hydroxy-α-conidendrin	Lignans and Coumarins	Lignans	-	3	92727	93082	89424	67670	60237	73206	88432	102790	94631	62855	54366	62212	--	--
mws0055	373.13	343.09	372.121	C20H20O7	[M+H]+	Tangeretin (4',5,6,7,8-Pentamethoxyflavone)	Flavonoids	Flavones	481-53-8	2	26502	26194	22267	23578	23092	28401	28126	29749	34676	29635	28649	27530	C10190	--
pmb0108	375.2	137.1	374.1	C19H18O8	[M+H]+	Feruloyl syringic acid	Phenolic acids	Phenolic acids	-	3	970150	572670	822580	502690	498980	528230	734110	924830	757510	522800	304160	489480	--	--
pmp000695	375.13	177.05	374.121	C16H22O10	[M+H]+	Swertiamarin	Terpenoids	Monoterpenoids	17388-39-5	2	1278100	700440	992150	1765500	2340600	2806600	48620	322480	593000	2333700	2758200	2422100	C09800	--
mws0232	377.15	243.09	376.138	C17H20N4O6	[M+H]+	Riboflavin (Vitamin B2)	Others	Vitamin	83-88-5	1	1161800	1935700	1730400	7223300	8060300	7686600	1157700	1234700	683050	5753800	6830200	6465500	C00255	ko00740,ko01100,ko01110,ko01240,ko02010
MWS0952	380.26	78.96	381.264	C18H40NO5P	[M-H]-	Sphingosine 1-phosphate	Lipids	Sphingolipids	19794-97-9	3	17603	14110	16354	2748.1	2274.9	3596	5155.6	11924	18611	1973	3726.7	2486.2	C06124	ko00600,ko01100
pme3337	384.12	252	383.108	C14H17N5O8	[M+H]+	Succinyladenosine	Nucleotides and derivatives	Nucleotides and derivatives	4542-23-8	1	1207000	1675300	1742500	2514900	2437500	3188400	947690	1490800	1291900	2333200	2425800	1845800	--	--
Hmbn005951	383.12	163.04	384.121	C21H20O7	[M-H]-	1,3-O-Di-p-Coumaroylglycerol	Phenolic acids	Phenolic acids	-	3	6682.6	8052.7	6766.6	9	9	9	6879.6	7057.2	6962.2	9	9	9	--	--
pme1286	385.13	250	384.122	C14H20N6O5S	[M+H]+	S-(5'-Adenosy)-L-homocysteine	Amino acids and derivatives	Amino acids and derivatives	979-92-0	1	203840	189800	196240	105610	113500	120430	123660	146790	186330	89071	55152	79030	C00021	ko00270,ko01100,ko01230,ko01240
Zmhn002227	385.11	223.06	386.121	C17H22O10	[M-H]-	Sinapoyl-4-O-glucoside	Phenolic acids	Phenolic acids	-	2	565760	500670	713490	2141700	2721200	2673300	95906	340680	372390	3225300	2093200	2788400	C02919	--
HJN003	385.11	223.06	386.122	C17H22O10	[M-H]-	1-O-Sinapoyl-D-glucose	Phenolic acids	Phenolic acids	-	1	746260	679710	756180	1964300	2207700	2853800	72171	443150	342150	3104900	2215300	2588200	C01175	ko00940
pmn001423	385.19	223.13	386.194	C19H30O8	[M-H]-	Roseoside	Others	Others	54835-70-0	2	114730	200300	125880	289570	249120	239790	127200	123370	111390	336720	235400	269260	--	--
mws1565	389.14	209.08	388.137	C17H24O10	[M+H]+	Geniposide	Terpenoids	Monoterpenoids	24512-63-8	2	953010	721430	1316400	519410	543550	642930	1395200	1197600	738190	522910	890860	587800	C09781	--
Lmzn001582	387.17	207.1	388.174	C18H28O9	[M-H]-	5'-Glucosyloxyjasmanic acid	Phenolic acids	Phenolic acids	-	3	451030	620850	620970	326300	519700	572410	838370	516010	448480	646790	1199200	639810	--	--
Lmmp010562	391.28	149.02	390.277	C24H38O4	[M+H]+	Diisooctyl Phthalate	Phenolic acids	Phenolic acids	27554-26-3	2	35186000	17437000	21639000	5496400	5156500	5981900	17978000	19424000	28393000	8729500	10602000	6165600	C14577	--
Lmwp011196	391.28	149.02	390.277	C24H38O4	[M+H]+	Bis(2-ethylhexyl)phthalate	Phenolic acids	Phenolic acids	117-81-7	2	39124000	21923000	25103000	8102400	7533900	8179700	22426000	21458000	33056000	11772000	13739000	9711000	C03690	--
pme2735	399.2	250	398.137	C15H22N6O5S	[M+H]+	S-Adenosyl-L-methionine	Amino acids and derivatives	Amino acids and derivatives	29908-03-0	3	885680	1185700	1333500	781170	626410	1123300	1025900	1367100	1482100	829740	995790	903040	C00019	ko00261,ko00270,ko00330,ko00908,ko01100,ko01110,ko01230,ko01240,ko04122
pmc0281	400.15	136.11	399.139	C15H21N5O8	[M+H]+	Ribosyladenosine	Nucleotides and derivatives	Nucleotides and derivatives	-	3	70297	53392	52283	191050	97964	76585	43970	51136	53393	144350	83207	120110	--	--
mws1051	400.14	251	399.145	C15H23N6O5S	[M+H]+	S-Adenosylmethionine	Amino acids and derivatives	Amino acids and derivatives	485-80-3	3	122310	157860	174240	92031	96401	141850	115030	146640	143350	125420	116650	96112	--	--
Lmhn002573	399.09	205.04	400.101	C17H20O11	[M-H]-	Sinapoylglucuronic acid	Phenolic acids	Phenolic acids	-	2	8050600	8087400	6396900	4462100	5132600	4957600	8246300	7533200	7853000	4545800	4974500	5081600	--	--
mws0043	403.14	373.1	402.131	C21H22O8	[M+H]+	Nobiletin (5,6,7,8,3',4'-Hexamethoxyflavone)	Flavonoids	Flavones	478-01-3	1	45176	47100	40103	46350	46365	54688	51926	46367	51879	60072	51741	52474	C10112	--
Cmjn004337	401.14	269.1	402.153	C18H26O10	[M-H]-	Benzyl-(2''-O-xylosyl)glucoside	Phenolic acids	Phenolic acids	-	2	273400	209770	226410	211010	178870	200640	119670	187790	176560	280570	170240	230980	--	--
pme3007	402.99	159	404.002	C9H14N2O12P2	[M-H]-	Uridine 5'-diphosphate	Nucleotides and derivatives	Nucleotides and derivatives	58-98-0	1	186490	168550	216280	48564	61669	58760	126570	119240	185340	61594	62711	43796	C00015	ko00240,ko00908,ko01100,ko01240
pmd0153	409.24	153	410.243	C19H39O7P	[M-H]-	LysoPA 16:0*	Lipids	Glycerol ester	22002-85-3	3	312410	427050	397060	232400	159210	261120	197230	318570	241570	252950	198640	120730	C04036	--
pmd0152	409.24	153	410.243	C19H39O7P	[M-H]-	LysoPA 16:0 (2n isomer)*	Lipids	Glycerol ester	-	3	539370	641530	740960	321500	217500	303950	356290	225120	241780	271470	251400	161060	--	--
pmb0580	417.1	255.1	416.111	C21H20O9	[M+H]+	Chrysin-5-O-glucoside (Toringin)	Flavonoids	Flavones	1329-10-8	3	14452	16902	32981	13385	14357	7401.5	17046	27398	15081	11417	13344	13487	--	--
Hmgp003664	417.12	381.1	416.111	C21H20O9	[M+H]+	Apigenin-6-C-rhamnoside	Flavonoids	Flavonoid carbonoside	-	3	25605	24289	35270	9741.7	10286	10883	30888	25833	24133	7096.6	14894	7228.6	--	--
Lmbp003668	419.1	287.05	418.09	C20H18O10	[M+H]+	Kaempferol-3-O-arabinoside (Juglanin)	Flavonoids	Flavonols	5041-67-8	2	49244	19621	60462	826730	654190	854040	64906	68105	28980	973230	699010	958460	--	--
mws1089	421.1	241	422.083	C12H23O14P	[M-H]-	Sucrose-6-phosphate	Others	Saccharides and Alcohols	-	3	160130	161520	219170	119970	160360	173790	124860	145760	124950	178770	168040	194530	--	--
mws2523	421.08	241.1	422.083	C12H23O14P	[M-H]-	Trehalose 6-phosphate	Others	Saccharides and Alcohols	4484-88-2	1	488660	380370	247880	66381	102920	80786	301720	194680	365520	99442	112120	56113	C00689	ko00500,ko01100,ko01110
Lmhp005784	425.21	177.05	424.2	C24H28N2O5	[M+H]+	p-Coumaroylferuloylcadaverine	Alkaloids	Phenolamine	-	2	250890	247280	222600	480470	513160	589340	434350	444170	274760	438800	430180	516970	--	--
pmb0864	426.26	285.24	425.254	C19H40NO7P	[M+H]+	LysoPE 14:0*	Lipids	LPE	-	1	57387	47853	97773	56150	48316	39526	200780	108830	478690	57965	50161	50120	--	--
Lmhp008337	426.26	285.24	425.254	C19H40NO7P	[M+H]+	LysoPE 14:0(2n isomer)*	Lipids	LPE	-	1	591190	509760	340940	96552	66787	83566	200050	250000	193140	79029	86312	61639	--	--
mad1424	427.05	295.05	426.043	C17H14O13	[M+H]+	Ditartaroyl-hydroxycoumarin	Lignans and Coumarins	Coumarins	-	3	140350	111790	138520	355130	375360	362300	155920	154410	123540	281020	407650	370090	--	--
pmn001658	425.22	365.2	426.225	C22H34O8	[M-H]-	Cinnzeylanine	Phenolic acids	Phenolic acids	-	3	5333.4	4263.4	1575	9	9	9	28226	16927	53493	9	9	9	--	--
pme2117	426	159	427.029	C10H15N5O10P2	[M-H]-	Adenosine 5'-diphosphate	Nucleotides and derivatives	Nucleotides and derivatives	58-64-0	1	396380	507490	504960	361970	509780	402720	505510	388000	552400	387100	514410	369680	C00008	ko00190,ko00195,ko00230,ko00908,ko01100,ko01110,ko01240
Lmhn002574	431.06	137.03	432.069	C20H16O11	[M-H]-	Caffeoyl(p-Hydroxybenzoyl)tartaric acid	Phenolic acids	Phenolic acids	-	3	76500	89934	73653	14328	11485	15218	65042	59201	54375	23544	23999	18601	--	--
Lmgp003335	433.11	271.06	432.106	C21H20O10	[M+H]+	4',5-Dihydroxyisoflavone-7-O-galactoside	Flavonoids	Isoflavones	-	2	9	9	9	96062	78364	134720	906860	482280	519610	87662	49541	123510	--	--
pme0321	431.1	285	432.106	C21H20O10	[M-H]-	Kaempferol-7-O-rhamnoside*	Flavonoids	Flavonols	20196-89-8	2	9	9	9	20841	13526	19520	9	9	9	22967	17514	25450	--	--
mws0919	431.1	285	432.106	C21H20O10	[M-H]-	Kaempferol-3-O-rhamnoside (Afzelin)(Kaempferin)*	Flavonoids	Flavonols	482-39-3	2	3619.8	9	6684.4	64355	62486	89015	9	9	9	133000	47510	107540	C16911	ko00944
pmp000413	433.11	283.06	432.106	C21H20O10	[M+H]+	Genistein-8-C-glucoside	Flavonoids	Isoflavones	66026-80-0	2	11187	16153	11170	6031	8098.8	4970.4	148540	190750	25492	9356	12470	4317.2	C10420	--
mws1434	431.1	311	432.106	C21H20O10	[M-H]-	Apigenin-6-C-glucoside (Isovitexin)*	Flavonoids	Flavonoid carbonoside	29702-25-8	2	9	9	9	9	9	9	91358	143440	14593	9	9	9	C01714	ko00944
MWSHY0008	433.11	283.06	432.106	C21H20O10	[M+H]+	Isovitexin	Flavonoids	Flavonoid carbonoside	38953-85-4	2	1852.5	8761.5	7883.9	8639.8	9	9	96402	145280	12955	6246.2	9	9	--	--
Lmgp004731	433.11	271.06	432.106	C21H20O10	[M+H]+	Genistein-7-O-galactoside	Flavonoids	Isoflavones	-	3	38420	28458	22903	108230	64642	95416	945780	427690	425480	107550	108900	94979	--	--
mws0048	431.1	311	432.106	C21H20O10	[M-H]-	Apigenin-8-C-Glucoside (vitexin)*	Flavonoids	Flavonoid carbonoside	3681-93-4	2	9	9	9	9	9	9	126420	236080	15883	9	9	9	C01460	ko00941,ko00944
Lmlp005572	433.11	271.06	432.106	C21H20O10	[M+H]+	Galangin-7-O-glucoside	Flavonoids	Flavones	-	3	35587	32054	31113	119600	93913	128370	952870	443850	431520	96852	72663	103080	--	--
mws0072	433.11	271.01	432.106	C21H20O10	[M+H]+	Apigenin-5-O-glucoside	Flavonoids	Flavones	28757-27-9	2	18766	12268	8104.8	23153	19644	34329	180300	79926	106140	25928	31532	34375	--	--
MWSslk002	433.11	271.06	432.38	C21H20O10	[M+H]+	Sophoricoside	Flavonoids	Isoflavones	152-95-4	2	29584	23079	28934	67411	79052	107420	934160	404490	428350	83631	72810	112550	--	--
Lmsn002494	433.04	301	434.049	C19H14O12	[M-H]-	ellagic acid-4-O-Xyloside	Tannins	Tannin	139163-18-1	2	63152	27865	128420	734070	685950	494490	49323	89632	25222	888010	661760	625350	--	--
MWSHY0100	435.09	303.06	434.085	C20H18O11	[M+H]+	Avicularin	Flavonoids	Flavonols	572-30-5	1	615320	401730	797910	6784400	7187500	8067800	737240	763400	540870	7599300	6594400	8490700	--	--
Lmdp003509	435.09	303.06	434.085	C20H18O11	[M+H]+	Quercetin-3-O-xyloside (Reynoutrin)	Flavonoids	Flavonols	549-32-6	3	630500	393710	734590	7648200	7700200	7567600	845390	867150	561090	7711800	6780900	8445600	--	--
Lmlp006175	435.13	273.09	434.121	C21H22O10	[M+H]+	Isosalipurposide (Phlorizin Chalcone)	Flavonoids	Chalcones	4547-85-7	3	853210	770120	766560	92860	117250	137330	704890	682820	598810	175930	85063	116460	C16406	ko00941
HJN087	433.12	271.06	434.121	C21H22O10	[M-H]-	Naringenin-4'-O-glucoside*	Flavonoids	Flavanones	-	2	1313900	1110100	1330200	198670	194270	334700	1102100	1178700	1274600	361430	226850	257980	--	--
pme1611	433.11	313	434.121	C21H22O10	[M-H]-	Isohemiphloin	Flavonoids	Flavonoid carbonoside	-	2	23299	10777	24041	15866	20914	23424	18402	28494	18920	33624	10157	17836	--	--
mws1360	433.11	269.1	434.121	C21H22O10	[M-H]-	Engeletin	Flavonoids	Flavanonols	572-31-6	2	2563.8	4133.8	6181.5	9	9	9	9	9	9	9	9	9	--	--
mws1179	433.11	271	434.121	C21H22O10	[M-H]-	Naringenin-7-O-glucoside (Prunin)*	Flavonoids	Flavanones	529-55-5	2	454050	248420	535490	351290	404420	495810	520750	462090	327320	424610	345870	390200	C09099	ko00941
HJN090	433.11	271.06	434.121	C21H22O10	[M-H]-	Butin-7-O-glucoside	Flavonoids	Flavanones	-	1	1314000	1138800	1216700	234640	224420	291510	1180000	1107900	1172000	393250	260800	287870	--	--
Cmzn005251	433.11	271.06	434.121	C21H22O10	[M-H]-	6-O-Caffeoylarbutin	Phenolic acids	Phenolic acids	136172-60-6	1	197540	194270	205720	257110	273680	266790	280120	247090	212300	267260	228120	237740	--	--
HJN055	435.13	273.08	436.136	C21H24O10	[M-H]-	Dihydrocharcone-4'-O-glucoside	Flavonoids	Chalcones	-	1	44807	24674	25838	62364	68897	99295	42266	36560	33065	70911	55939	77147	--	--
mws2118	435.13	167.03	436.137	C21H24O10	[M-H]-	Phloretin-2'-O-glucoside (Phlorizin)*	Flavonoids	Chalcones	60-81-1	2	22536	14570	17954	49582	54392	50326	28161	15037	20197	72399	46905	58270	C01604	ko00941,ko01110
Lmfn004093	435.13	315.09	436.137	C21H24O10	[M-H]-	Phloretin-4'-O-glucoside (Trilobatin)*	Flavonoids	Chalcones	4192-90-9	2	64860	13231	61348	65672	87816	115120	32124	41235	32936	67736	54698	87962	--	--
Lmhp008273	438.26	297.24	437.254	C20H40NO7P	[M+H]+	LysoPE 15:1(2n isomer)*	Lipids	LPE	-	3	780560	643380	463770	31931	23717	26680	242110	319970	151210	24045	22906	17812	--	--
Lmhp008440	438.26	297.24	437.254	C20H40NO7P	[M+H]+	LysoPE 15:1*	Lipids	LPE	-	3	27907	28687	33916	9621.8	6632.5	9937.5	60840	36151	96139	8605.9	9916.5	7304.2	--	--
Lmzn001961	437.11	311.08	438.116	C20H22O11	[M-H]-	Loquatoside	Flavonoids	Flavanones	74046-15-4	3	9535.2	16487	13975	57203	39880	28552	24176	21593	22226	33711	58437	38804	--	--
pmb0862	440.28	184.07	439.27	C20H42NO7P	[M+H]+	LysoPC 12:0	Lipids	LPC	20559-18-6	3	17428	15616	19761	4244.5	4275.2	3272.5	14394	8800.5	23170	8044	3606.1	3713.5	--	--
Lmhp009187	440.28	299.26	439.27	C20H42NO7P	[M+H]+	LysoPE 15:0*	Lipids	LPE	-	1	222470	173800	390560	279170	274220	216900	958410	466730	2684200	308890	241500	284540	--	--
Lmhp008885	440.28	299.26	439.27	C20H42NO7P	[M+H]+	LysoPE 15:0(2n isomer)*	Lipids	LPE	-	1	2073900	1942400	1406500	534270	370640	388530	1035900	1015300	972880	422560	430860	280670	--	--
Lmhp005550	441.2	177.05	440.195	C24H28N2O6	[M+H]+	N,N'-Diferuloylputrescine	Alkaloids	Phenolamine	42369-86-8	2	43361	38539	41856	26351	25953	25054	59856	49084	45841	31106	38085	39845	--	--
pme1014	445.3	341.3	444.303	C31H40O2	[M+H]+	Menatetrenone (Vitamin K2)	Others	Vitamin	11032-49-8	3	213080	183450	185620	167990	149760	176580	144210	169730	165140	237230	193350	172720	--	--
Lmhp007836	448.25	307.23	447.239	C21H38NO7P	[M+H]+	LysoPE 16:3	Lipids	LPE	-	2	16329	12541	6659.7	36992	20664	30867	7964.3	8444.2	6327.4	17706	13554	19415	--	--
Hmcp002316	449.11	317.06	448.1	C21H20O11	[M+H]+	Isorhamnetin-3-O-arabinoside	Flavonoids	Flavonols	-	3	53041	30527	81826	263630	334520	315650	77882	57381	44803	298130	236950	407720	--	--
mws0089	447.09	285.04	448.101	C21H20O11	[M-H]-	Kaempferol-7-O-glucoside	Flavonoids	Flavonols	16290-07-6	1	820380	228210	1605900	21248000	15850000	21484000	766030	1367200	318770	25536000	23671000	20949000	--	--
mws1299	449.11	299.2	448.101	C21H20O11	[M+H]+	Luteolin-8-C-glucoside (orientin)	Flavonoids	Flavonoid carbonoside	28608-75-5	3	7067.2	4390	6157.8	49739	10661	30452	9	9	9	11157	64398	37552	C10114	--
mws0045	449.11	303.05	448.101	C21H20O11	[M+H]+	Quercetin-3-O-rhamnoside(Quercitrin)	Flavonoids	Flavonols	522-12-3	1	182430	71624	358650	7605100	7987300	8836600	221820	266610	88779	8070200	7406100	9950600	C01750	ko00944
Hmpp003270	449.11	287.05	448.101	C21H20O11	[M+H]+	Luteolin-4'-O-glucoside*	Flavonoids	Flavones	6920-38-3	1	228380	61460	489980	8705900	8086300	8956600	261260	408180	107410	9810000	9037900	9851500	--	--
Lmwp003442	449.11	287.06	448.101	C21H20O11	[M+H]+	Amoenin	Flavonoids	Flavonols	-	2	1626500	1257600	1026700	18776000	14949000	23225000	1447600	2736900	1651100	8027300	8620100	15116000	--	--
Xmyp005654	449.11	287.06	448.101	C21H20O11	[M+H]+	Kaempferol-4'-O-glucoside	Flavonoids	Flavonols	-	1	275100	74866	552350	8815400	7491800	10667000	262300	482390	115910	9351300	10024000	8730600	--	--
Lmlp003531	449.11	287.06	448.101	C21H20O11	[M+H]+	Luteolin-3'-O-glucoside*	Flavonoids	Flavones	5154-41-6	1	30304	7184.2	60000	880730	836300	1022500	38702	53953	10509	1024600	1024300	927980	--	--
mws2209	449.11	287.06	448.101	C21H20O11	[M+H]+	Kaempferol-3-O-glucoside (Astragalin)	Flavonoids	Flavonols	480-10-4	1	33334	9664.2	65658	916640	802600	1005700	28532	56789	10840	870480	996680	942720	C12249	ko00944,ko01110
pmb0550	449.11	287.06	449.108	C21H21O11+	[M]+	Cyanidin-3-O-glucoside (Kuromanin)*	Flavonoids	Anthocyanidins	47705-70-4	2	62614	132440	67821	193010	202920	170700	94793	102870	79398	270180	360790	209250	C08604	ko00942
pmf0027	449.11	287.06	449.108	C21H21O11+	[M]+	Cyanidin-3-O-galactoside*	Flavonoids	Anthocyanidins	142506-26-1	2	59479	105740	75982	512990	389320	318230	46061	91983	104960	292590	550220	281840	C08647	--
mws1361	449.11	151	450.116	C21H22O11	[M-H]-	Taxifolin-3-O-rhamnoside (Astilbin)	Flavonoids	Flavanonols	29838-67-3	2	9	9	9	46872	40583	58143	16110	25517	17466	54786	58378	53006	C17449	--
Lmlp005236	451.12	289.08	450.116	C21H22O11	[M+H]+	Dihydrokaempferol-3-O-glucoside	Flavonoids	Flavanonols	1049-08-8	2	394050	148680	410090	229760	164790	169240	626790	341660	151400	226590	93953	109280	--	--
Lmtn002796	449.1	287.05	450.116	C21H22O11	[M-H]-	Aromadendrin-7-O-glucoside	Flavonoids	Flavanonols	28189-90-4	1	21395000	18526000	12591000	3754600	3177200	3597500	12116000	15135000	16145000	5357800	5398100	4655100	--	--
MWS20145	451.12	289.07	450.116	C21H22O11	[M+H]+	eriodictyol 7-O-β-D-glucopyranoside	Flavonoids	Flavanones	-	2	87516	20088	136720	2545500	2032500	2967200	78808	164040	28438	3195200	2554300	2706100	--	--
mws0057	451.12	289	450.116	C21H22O11	[M+H]+	Eriodictyol-7-O-glucoside	Flavonoids	Flavanones	38965-51-4	2	9	9	9	547740	380610	554940	9	9	9	563670	469100	337630	--	--
pmb3023	449.11	287	450.116	C21H22O11	[M-H]-	Eriodictyol-8-C-glucoside	Flavonoids	Flavanones	1023271-51-3	2	10503000	7774000	6022800	2439600	2055200	1744000	5413800	8054300	9774600	2838200	2747600	2497500	--	--
MWSmce674	451.36	89.06	450.7	C31H46O2	[M+H]+	Vitamin K1	Others	Vitamin	84-80-0	2	10109	9038.8	10126	10182	9445.1	9223.8	8937.7	9000.3	7200.4	7888.1	9029.3	9231.1	--	--
Lmhp009034	452.28	311.26	451.27	C21H42NO7P	[M+H]+	LysoPE 16:1*	Lipids	LPE	-	1	834250	588820	489670	1409500	751060	1039300	469950	528350	328820	602590	541900	705580	--	--
Lmhp008763	452.28	311.26	451.27	C21H42NO7P	[M+H]+	LysoPE 16:1(2n isomer)*	Lipids	LPE	-	1	767850	648830	509680	1373600	727820	1145300	442790	482340	425530	602330	499950	619970	--	--
Li512113	451.09	391.04	452.095	C20H20O12	[M-H]-	Maleoyl-caffeoylquinic acid	Phenolic acids	Phenolic acids	-	3	41462	58302	40862	21110	35030	21182	50497	47192	82975	27833	37976	34133	--	--
HJN093	451.09	313.05	452.095	C20H20O12	[M-H]-	2-O-Salicyl-6-O-Galloyl-D-Glucose	Phenolic acids	Phenolic acids	-	3	35737	24694	11740	9	9	9	18457	18262	32155	9	9	9	--	--
Lmqn005404	451.09	331.07	452.095	C20H20O12	[M-H]-	4-Hydroxybenzoyl-1-O-(6''-O-galloyl)glucoside	Phenolic acids	Phenolic acids	-	3	9	9	9	15127	21865	16205	9	9	9	13992	15563	15424	--	--
pmn001415	451.1	341.06	452.111	C24H20O9	[M-H]-	Catechin-(7,8-bc)-4β-(3,4-dihydroxyphenyl)-dihydro-2-(3H)-one	Flavonoids	Flavanols	-	3	9	9	9	11408	16516	7609	9	9	9	6341.2	22202	8855.2	--	--
Hmpn005101	451.12	289.07	452.131	C21H24O11	[M-H]-	Sieboldin	Flavonoids	Chalcones	18777-73-6	3	95642	61255	54585	47742	63022	44594	109230	99878	183170	60511	57004	58231	--	--
HJN041	451.12	289.07	452.131	C21H24O11	[M-H]-	Epicatechin glucoside	Flavonoids	Flavanols	-	2	1603800	2138600	1660900	2919100	5918500	5011500	3413600	2096800	3334000	6090600	7739800	6388100	--	--
Zmdn002400	451.13	289.07	452.132	C21H24O11	[M-H]-	Epicatechin-3'-O-β-D-glucopyranoside	Flavonoids	Flavanols	-	2	1319200	1740600	1383300	2384800	5499600	5003700	3128800	2165200	3393000	5015700	7936400	5938900	--	--
Zmdn002353	451.13	289.07	452.132	C21H24O11	[M-H]-	Epicatechin-6-C-β-D-glucopyranoside	Flavonoids	Flavanols	-	2	1246400	1922600	1493900	2699700	5346200	5422400	2824800	1992300	3211200	5056200	7850700	6429900	--	--
pmd0160	454.29	313.27	453.286	C21H44NO7P	[M+H]+	LysoPE 16:0(2n isomer)*	Lipids	LPE	-	1	7302400	7431300	5870400	3677200	2547700	2794400	4513300	3720400	6957100	3300500	3327000	2637400	--	--
pmb0876	454.29	313.27	453.286	C21H44NO7P	[M+H]+	LysoPE 16:0*	Lipids	LPE	53862-35-4	1	12382000	9209400	13240000	5446600	5288400	4520600	19866000	12981000	37701000	7227100	5673300	5128600	--	--
MWS5083	455.1	96.97	456.105	C17H21N4O9P	[M-H]-	Flavin Single Nucleotide(FMN)	Nucleotides and derivatives	Nucleotides and derivatives	6184-17-4	1	497300	693360	761740	664790	708650	753280	923580	871680	934840	648780	610450	851810	C00061	ko00190,ko00740,ko01100,ko01110,ko01240
mws4053	455.35	455.35	456.36	C30H48O3	[M-H]-	Ursolic acid	Terpenoids	Triterpene	77-52-1	2	28582	37585	37734	7501	9714.1	6016	19998	15323	17157	11512	13409	8906.9	C08988	--
pmn001700	455.35	455.35	456.36	C30H48O3	[M-H]-	24,30-Dihydroxy-12(13)-enolupinol	Terpenoids	Triterpene	-	1	718010	974490	990040	83378	103100	74818	289570	228310	218840	143070	123130	104090	--	--
pmb0464	458.1	116.3	457.143	C16H27NO14	[M+H]+	L-Aspartic acid-O-diglucoside	Amino acids and derivatives	Amino acids and derivatives	-	3	1570200	924850	1306100	2259200	2974200	2068200	1765100	1881000	1455500	1446100	3012700	2059500	--	--
pmb2654	460.1	117.9	461.153	C19H27NO12	[M-H]-	Anthranilate-1-O-Sophoroside	Phenolic acids	Phenolic acids	-	3	2174600	3342600	4849100	2936900	9808700	6419500	2674100	2784900	2861000	6934600	7750100	9090800	--	--
pmn001702	461.07	285.05	462.08	C21H18O12	[M-H]-	Tetahydroxyflavone-7-O-glucuronide	Flavonoids	Flavones	-	2	9	9	9	78789	74398	124150	20405	12375	7672.2	115780	66014	65418	--	--
mws4167	463.09	287.06	462.08	C21H18O12	[M+H]+	Luteolin-7-O-glucuronide	Flavonoids	Flavones	29741-10-4	3	9	9	9	21451	24004	22685	21128	11104	15857	25670	26690	41094	C03515	ko00944
pmp000012	463.09	287.05	462.08	C21H18O12	[M+H]+	Scutellarein-7-O-glucuronide (Scutellarin)	Flavonoids	Flavones	27740-01-8	3	9	9	9	14106	25821	20210	30439	10588	17968	24352	27302	31471	--	--
pmb2999	461.11	299.1	462.116	C22H22O11	[M-H]-	Chrysoeriol-5-O-glucoside	Flavonoids	Flavones	-	2	687910	290500	1709700	12945000	11798000	21402000	423750	723110	143900	15751000	9260500	12882000	--	--
Lmjp003655	463.12	301.08	462.116	C22H22O11	[M+H]+	6-C-MethylKaempferol-3-glucoside	Flavonoids	Flavones	-	3	3916100	4137600	3571100	2350500	2589300	2387800	6467800	4566500	4420700	2055300	2186700	2698200	--	--
pmp000579	463.12	301.07	462.116	C22H22O11	[M+H]+	Diosmetin-7-O-galactoside	Flavonoids	Flavanones	-	1	3535100	3414800	2676600	2013300	1996200	2031900	5200600	3652500	3689700	1805600	2009000	2315700	--	--
Zmhn002750	461.11	323.08	462.117	C22H22O11	[M-H]-	4-O-(6'-O-Glucosylcaffeoyl)-4-hydroxybenzoic Acid	Phenolic acids	Phenolic acids	-	3	5136.2	6187	8443	50403	48297	53810	6861.3	8829.7	12763	59533	26882	37186	--	--
Hmgp002189	463.13	301.07	462.118	C22H22O11	[M+H]+	Hispidulin-7-O-Glucoside	Flavonoids	Flavones	17680-84-1	1	4056000	3685600	3128100	2246400	2260400	2387000	5577400	4240900	4754200	2055600	2053100	2596900	C17762	--
MWS0155	462.07	96.97	463.074	C14H18N5O11P	[M-H]-	Adenylocuccinic Acid	Organic acids	Organic acids	19046-78-7	2	17818	18371	28014	10125	7969.5	18677	19873	33246	61835	11887	7736.9	8031.8	C03794	ko00230,ko00250,ko01100,ko01240
Hmdn001667	463.05	300.99	464.06	C20H16O13	[M-H]-	ellagic acid-4-O-glucoside	Tannins	Tannin	-	2	4120.5	5429.3	14236	32890	29814	97907	9	9	9	46809	61258	66499	--	--
mws0061	463.09	300	464.095	C21H20O12	[M-H]-	Quercetin-3-O-galactoside (Hyperin)*	Flavonoids	Flavonols	482-36-0	1	724570	226440	986650	10740000	10303000	8685500	762090	866580	243180	11873000	10512000	11431000	C10073	--
Hmcn001884	463.09	301.03	464.095	C21H20O12	[M-H]-	6-HydroxyLuteolin 5-glucoside	Flavonoids	Flavones	-	3	3786500	1323600	5967200	30112000	34365000	28132000	3422600	3962300	1668900	37554000	25419000	33220000	--	--
mws0091	463.09	300.03	464.095	C21H20O12	[M-H]-	Quercetin-3-O-glucoside (Isoquercitrin)*	Flavonoids	Flavonols	482-35-9	1	1308900	443330	2319700	15193000	13936000	13094000	1074200	1577000	535840	17585000	12650000	15626000	C05623	ko00944,ko01100,ko01110
pmp001309	465.1	303.1	464.095	C21H20O12	[M+H]+	6-Hydroxykaempferol-7-O-glucoside	Flavonoids	Flavonols	-	1	58166	53332	94333	283650	159910	218290	60153	110080	62137	300910	161570	263690	--	--
mws0856	463.09	301	464.095	C21H20O12	[M-H]-	Quercetin-4'-O-glucoside (Spiraeoside)*	Flavonoids	Flavonols	20229-56-5	1	2814900	1132300	4913100	25372000	25083000	33568000	2439400	3336600	1120400	24294000	34596000	29916000	--	--
mws1329	463.09	300.7	464.095	C21H20O12	[M-H]-	Quercetin-7-O-glucoside*	Flavonoids	Flavonols	491-50-9	1	2534200	851650	3675800	22177000	26206000	22323000	2126900	3228500	946830	31720000	20562000	22877000	C12639	--
Lmdp003286	465.1	303.06	464.095	C21H20O12	[M+H]+	Isohyperoside	Flavonoids	Flavonols	35589-21-0	3	150100	45033	202220	1240100	1368600	1461100	114430	160700	64064	1362800	1365600	1269500	--	--
Smgp004575	465.1	303.05	464.095	C21H20O12	[M+H]+	Quercetin-5-O-β-D-glucoside*	Flavonoids	Flavonols	-	1	124450	54818	205730	1109100	1333800	1533800	109550	132100	55393	1510500	1309000	1502700	--	--
pme1598	463.12	301	464.132	C22H24O11	[M-H]-	Hesperetin-5-O-glucoside	Flavonoids	Flavanones	69651-80-5	3	2961000	1009600	4534000	28057000	27564000	33616000	2981000	3810200	1132500	31568000	22164000	28343000	--	--
pme1398	465.1	303.05	465.103	C21H21O12+	[M]+	Delphinidin-3-O-glucoside (Mirtillin)*	Flavonoids	Anthocyanidins	50986-17-9	2	601300	436180	742570	1713500	1695500	1753900	629790	497910	881000	2668100	1757900	2284100	C12138	ko00942
Lmhp009464	466.29	325.27	465.286	C22H44NO7P	[M+H]+	LysoPE 17:1(2n isomer)*	Lipids	LPE	-	3	201450	173490	161510	111420	88519	132720	117640	114500	208190	78632	93846	74705	--	--
Lmhp009769	466.29	325.27	465.286	C22H44NO7P	[M+H]+	LysoPE 17:1*	Lipids	LPE	-	3	177260	177530	147730	109850	84787	114910	121480	118740	183780	83325	82660	67192	--	--
Xmsn002700	465.13	303.06	466.111	C21H22O12	[M-H]-	Taxifolin-3'-O-glucoside	Flavonoids	Flavanonols	31106-05-5	3	300710	162860	634730	2632900	3921300	3371700	350970	494780	148140	4364500	3356100	4431500	--	--
Lmhp010162	468.31	327.29	467.301	C22H46NO7P	[M+H]+	LysoPE 17:0	Lipids	LPE	-	3	73870	86052	67626	34444	25040	26958	66470	45636	80762	30957	31884	23809	--	--
pmd0130	468.31	184.07	467.301	C22H46NO7P	[M+H]+	LysoPC 14:0	Lipids	LPC	20559-16-4	1	775950	732950	1054300	512480	453570	454610	1848500	1036200	3278900	446230	417810	433690	--	--
Lmhp008233	474.26	333.24	473.254	C23H40NO7P	[M+H]+	LysoPE 18:4	Lipids	LPE	-	2	151200	109660	50539	58686	41321	48617	15724	40454	16029	61553	26886	23970	--	--
pmn001523	473.04	169	474.043	C21H14O13	[M-H]-	Trigallic acid	Phenolic acids	Phenolic acids	2131-66-0	3	27475	37662	31452	9	9	9	22879	29481	26850	9	9	9	--	--
Lmhp008801	476.28	335.26	475.27	C23H42NO7P	[M+H]+	LysoPE 18:3*	Lipids	LPE	-	1	750720	768160	562000	486480	440700	519190	464860	586820	328430	353930	348640	479140	--	--
Lmhp008589	476.28	335.26	475.27	C23H42NO7P	[M+H]+	LysoPE 18:3(2n isomer)*	Lipids	LPE	-	1	804660	770310	675540	543290	376720	593920	417800	631110	359050	390530	372820	458710	--	--
pmb0881	478.29	337.27	477.286	C23H44NO7P	[M+H]+	LysoPE 18:2*	Lipids	LPE	-	1	1150000	1327900	1110200	968340	864730	955980	830040	1060600	661910	830320	590480	748020	--	--
pmb0874	478.29	337.27	477.286	C23H44NO7P	[M+H]+	LysoPE 18:2(2n isomer)*	Lipids	LPE	-	1	1140900	1324500	1299100	962480	811240	995320	885890	1133100	750380	805740	721210	663210	--	--
Hmjp003123	479.08	303.06	478.075	C21H18O13	[M+H]+	Quercetin-5-O-glucuronide*	Flavonoids	Flavonols	-	3	11904	17865	5564	7393	5765	3702	13490	1872.8	9177.8	6172.5	6135.8	9877.8	--	--
Lmjp003295	479.12	317.07	478.111	C22H22O12	[M+H]+	6-Methoxykaempferol-3-O-glucoside	Flavonoids	Flavonols	63422-27-5	1	126060	110020	152810	1075100	641920	736840	158870	170280	230620	968270	830550	771500	--	--
Lmjp003044	479.12	317.06	478.111	C22H22O12	[M+H]+	Isorhamnetin-3-O-Glucoside	Flavonoids	Flavonols	5041-82-7	1	544000	154340	829460	6678100	7919500	8913300	530680	551460	161790	7814500	7375000	8407800	--	--
Lmcp003402	479.12	317.06	478.111	C22H22O12	[M+H]+	Tamarixetin-3-O-glucoside (Tamarixin)	Flavonoids	Flavonols	27542-39-8	2	51001	55680	28162	218970	262000	254920	22408	61591	64450	96000	156490	281810	--	--
Lmcp003788	479.12	317.06	478.111	C22H22O12	[M+H]+	Isotamarixin	Flavonoids	Flavonols	-	2	1114800	1492400	954640	2834400	2433000	2400200	1174000	799990	941070	2180200	1384000	2762300	--	--
Lmjp002906	479.12	317.07	478.111	C22H22O12	[M+H]+	Rhamnetin-3-O-Glucoside	Flavonoids	Flavonols	27875-34-9	1	520410	122950	907990	6768200	8374900	8923000	427860	545530	187460	7485900	7419400	9297500	--	--
Hmcp002207	479.12	317.06	478.111	C22H22O12	[M+H]+	Isorhamnetin-7-O-glucoside (Brassicin)	Flavonoids	Flavonols	6743-96-0	1	268520	94966	479000	3889200	4707300	4708100	267430	280330	91744	4470700	4714400	5146900	--	--
Hmgp002036	479.12	317.06	478.112	C22H22O12	[M+H]+	Nepetin-7-O-glucoside	Flavonoids	Flavones	569-90-4	1	539810	140440	852120	6930700	7897100	9193300	483770	549840	193370	7404500	7456800	8561500	--	--
Lmnn002886	477.14	179.03	478.148	C23H26O11	[M-H]-	1'-O-(3,4-Dihydroxyphenethyl)-O-caffeoyl-glucoside	Phenolic acids	Phenolic acids	-	3	33599	8779.2	50350	243730	384710	449350	40936	38100	13196	331950	384800	342890	--	--
pme3391	479.12	317.07	479.118	C22H23O12+	[M]+	Petunidin-3-O-glucoside	Flavonoids	Anthocyanidins	6988-81-4	3	81853	143300	108140	101070	109850	218270	61341	101030	115310	223940	242890	155220	C12139	ko00942
mws0289	480.31	339.29	479.301	C23H46NO7P	[M+H]+	LysoPE 18:1*	Lipids	LPE	89576-29-4	1	7652500	5844600	7335400	5269500	4392800	6534300	3461600	3886000	2952000	3103000	4650200	3203500	--	--
pmb2260	480.31	184.07	479.301	C23H46NO7P	[M+H]+	LysoPC 15:1	Lipids	LPC	-	1	5731800	7368600	5317000	489640	481730	582820	2429400	2768700	1165200	468350	504400	311430	--	--
pmb0856	480.31	339.29	479.301	C23H46NO7P	[M+H]+	LysoPE 18:1(2n isomer)*	Lipids	LPE	-	1	57094000	51455000	46225000	16362000	14008000	16310000	23768000	30435000	13397000	13687000	18204000	8538000	--	--
pmp001265	480.35	318.3	479.346	C24H49NO8	[M+H]+	2-Amino-4-dihydroxy octadecyl galactoside	Others	Others	-	2	4004.2	2304.9	2316.9	10096	6756.2	8938.5	3441.4	2406.6	1877.8	7450	9497.6	9352.3	--	--
Lmdp002969	481.1	319.06	480.09	C21H20O13	[M+H]+	Myricetin-3-O-galactoside	Flavonoids	Flavonols	15648-86-9	2	25653	37745	39024	50240	125260	66987	44151	41633	39178	46038	53757	56861	--	--
Lmpp003465	481.1	319.04	480.09	C21H20O13	[M-H]-	Myricetin-3-O-glucoside	Flavonoids	Flavonols	19833-12-6	2	22242	18339	9	159570	150780	154370	12671	9	9	110210	106200	180070	--	--
Lmln001856	479.09	316.02	480.091	C21H20O13	[M-H]-	5,7-Dihydroxy-4-oxo-2-(3,4,5-trihydroxyphenyl)-4H-chromen-3-yl-alloside	Others	Others	-	3	21204	15538	35161	238830	227970	324120	18900	25333	21175	221940	192430	184590	--	--
pmb0883	482.32	341.31	481.317	C23H48NO7P	[M+H]+	LysoPE 18:0*	Lipids	LPE	69747-55-3	3	106030	104710	148100	95047	88120	73562	335820	168880	571270	102930	90929	88507	--	--
pmb0880	482.32	341.31	481.317	C23H48NO7P	[M+H]+	LysoPE 18:0(2n isomer)*	Lipids	LPE	-	3	109950	89481	91404	63328	51807	72856	39450	51324	32275	33406	60513	41104	--	--
Lmhp009129	482.32	184.07	481.317	C23H48NO7P	[M+H]+	LysoPC 15:0(2n isomer)*	Lipids	LPC	-	1	35668000	49176000	32116000	11629000	9900000	11265000	15494000	20252000	8426700	10007000	11320000	6073400	--	--
pmb2319	482.32	184.07	481.317	C23H48NO7P	[M+H]+	LysoPC 15:0*	Lipids	LPC	108273-89-8	1	1616000	1373300	2348700	1751000	1597500	1646300	4997100	2723000	12163000	1433800	1445900	1624900	--	--
HJN104	481.14	319.08	482.105	C21H22O13	[M-H]-	Dihydromyricetin-3-O-glucoside	Flavonoids	Flavanonols	-	3	58050	93777	59427	515730	525620	758410	27274	38458	52701	571710	478050	597470	--	--
pmb3072	481.14	319.3	482.142	C22H26O12	[M-H]-	3-O-p-Coumaroylshikimic acid-O-glucoside	Phenolic acids	Phenolic acids	-	3	21698	14544	21735	132720	103700	109460	12856	19216	18102	93610	118290	102590	--	--
Hmyn007081	481.25	245.04	482.262	C22H43O9P	[M-H]-	LysoPG 16:1	Lipids	Glycerol ester	-	3	1398600	1519800	977230	922560	914320	1415600	592090	955670	556300	888010	942140	698940	--	--
Hmyn007168	483.27	255.23	484.278	C22H45O9P	[M-H]-	LysoPG 16:0	Lipids	Glycerol ester	-	3	3966200	4578400	3368800	3031800	2994300	5178600	25117000	3380400	6205600	3199900	3095200	2432700	--	--
pmb2987	487.12	163	488.132	C24H24O11	[M-H]-	Acacetin-7-O-(6''-O-acetyl)glucoside	Flavonoids	Flavones	-	3	108560	105780	121380	489030	585370	241770	121290	126460	114070	300340	818300	487200	--	--
Lmmp003903	491.12	287.05	490.111	C23H22O12	[M+H]+	Kaempferol-3-O-(2''-acetyl)glucoside*	Flavonoids	Flavonols	-	1	19044	13108	32851	236040	215950	326720	59467	76215	32929	321170	245680	318610	--	--
Lmmn003398	489.11	285.04	490.111	C23H22O12	[M-H]-	Kaempferol-3-O-(6''-acetyl)glucoside*	Flavonoids	Flavonols	-	1	16893	2977.4	63766	2190500	1755900	3025800	63516	98756	8983	2239300	2921900	2312700	--	--
pmb0863	492.31	184.07	491.301	C24H46NO7P	[M+H]+	LysoPC 16:2(2n isomer)*	Lipids	LPC	-	1	1135700	1845900	1254700	2061500	1432500	1992600	1101600	981640	830730	1161100	925730	1374900	--	--
pma1303	492.31	184.07	491.301	C24H46NO7P	[M+H]+	LysoPC 16:2*	Lipids	LPC	-	1	1199900	1943500	1230800	2028800	1465100	2093800	1103600	983360	827640	1093200	910340	1292900	--	--
pmb3042	491.12	329.1	492.127	C23H24O12	[M-H]-	tricin-5-O-Glucoside*	Flavonoids	Flavones	32769-00-9	3	57092	100320	77431	209040	227640	187750	74571	83936	62596	160980	164940	164940	--	--
Lmgp004829	493.13	331.08	492.127	C23H24O12	[M+H]+	5,7,4'-Trihydroxy-6,8-dimethoxyisoflavone-7-O-galactoside	Flavonoids	Isoflavones	-	2	1165600	751390	689550	213940	138520	135990	854460	858170	848780	189180	212660	212940	--	--
pmb0736	493.13	331.08	492.127	C23H24O12	[M+H]+	tricin-7-O-Glucoside*	Flavonoids	Flavones	32769-01-0	3	1014500	788410	711550	171130	146010	123560	983980	888020	831650	195940	238670	203960	--	--
pmp001164	493.13	316.1	492.127	C23H24O12	[M+H]+	Iristectorin B	Flavonoids	Isoflavones	94396-09-5	2	29241	21329	26340	5485	3829	2188	25182	22000	32847	4373	9825.2	3831.5	--	--
Hmgp002238	493.14	331.08	492.128	C23H24O12	[M+H]+	Jaceosidin-7-O-Glucoside	Flavonoids	Flavones	25474-11-7	2	1080800	777930	694140	189670	138030	132160	888290	958910	853720	171980	223670	199970	--	--
Lmhp008833	494.32	184.07	493.317	C24H48NO7P	[M+H]+	LysoPC 16:1(2n isomer)*	Lipids	LPC	-	1	54380000	61798000	44123000	28039000	21348000	21784000	24727000	29861000	11629000	21208000	20458000	13954000	--	--
pmp001270	494.32	184.07	493.317	C24H48NO7P	[M+H]+	LysoPC 16:1*	Lipids	LPC	76790-27-7	1	4380500	4667800	4124900	11395000	8075000	10523000	3615000	3088800	5576900	5643100	5506100	6438900	--	--
pmb0855	496.34	184.07	495.332	C24H50NO7P	[M+H]+	LysoPC 16:0*	Lipids	LPC	17364-16-8	1	9719300	9818600	12215000	5812100	4914300	5027100	14768000	8791800	23210000	5201900	4747000	4475900	--	--
pmd0132	496.34	184.07	495.332	C24H50NO7P	[M+H]+	LysoPC 16:0(2n isomer)*	Lipids	LPC	-	1	1816600	2589400	1779100	887210	682320	723210	592960	810150	397680	834200	814130	491610	--	--
pma0170	498.26	177.05	497.253	C27H35N3O6	[M+H]+	N',N''-Diferuloylspermidine	Alkaloids	Phenolamine	-	3	188010	183070	119300	323030	255180	270090	113340	131570	162420	608220	310880	323110	--	--
Lmhp008688	500.28	359.26	499.27	C25H42NO7P	[M+H]+	LysoPE 20:5	Lipids	LPE	-	3	10523	9522.4	7699.1	3395.8	2645.1	4286.3	5031.4	7371.4	5570.9	1662.7	2772	2892.5	--	--
Lmhp009349	502.29	361.27	501.286	C25H44NO7P	[M+H]+	LysoPE 20:4(2n isomer)*	Lipids	LPE	-	3	13323	9308.4	10287	7094.2	6980	5884.4	10436	7439.6	10136	4906.7	6063.5	3548.9	--	--
Lmhp009497	502.29	361.27	501.286	C25H44NO7P	[M+H]+	LysoPE 20:4*	Lipids	LPE	-	3	1797.2	9	1359	1341.9	664.51	1197.3	1489.5	1560.3	838.79	751.98	518.97	987.42	--	--
Lmhp010040	504.31	363.29	503.301	C25H46NO7P	[M+H]+	LysoPE 20:3*	Lipids	LPE	-	1	56692	31605	48466	312020	182450	267250	56450	39272	69732	225950	183170	223310	--	--
Lmhp009802	504.31	363.29	503.301	C25H46NO7P	[M+H]+	LysoPE 20:3(2n isomer)*	Lipids	LPE	-	1	48414	44557	49428	288790	187590	257560	57145	38873	71301	249120	168450	190420	--	--
HJAP135	505.12	257.08	504.126	C24H24O12	[M+H]+	Pinocembrin-7-O-(6''-O-malonyl)glucoside	Flavonoids	Flavanones	-	2	10015	11528	9138.3	48644	44789	63316	25747	18944	23344	45823	44233	39758	--	--
Lmsn004970	503.12	179.04	504.127	C24H24O12	[M-H]-	3,6-Di-O-caffeoyl glucose	Phenolic acids	Phenolic acids	-	3	8823.8	5452.8	22542	223990	240040	288220	15274	22984	12213	187610	220400	250480	--	--
pmb3000	503.12	341.1	504.127	C24H24O12	[M-H]-	Chrysoeriol-7-O-(6''-acetyl)glucoside	Flavonoids	Flavones	-	2	139210	63260	406740	5381600	6163600	7906800	290590	321220	62376	5421500	6199600	5548700	--	--
Lmsn002288	503.14	341.09	504.148	C21H28O14	[M-H]-	1-O-Caffeoyl-(6-O-glucosyl)-β-D-glucose	Phenolic acids	Phenolic acids	-	2	302040	181510	212110	48863	85772	85495	23994	97489	208420	111470	94393	88194	--	--
Lmqn007765	503.16	385.11	504.163	C25H28O11	[M-H]-	Shakuchirin	Phenolic acids	Phenolic acids	-	1	129640	75071	65121	273250	219110	207370	62663	57979	68617	256540	377740	197310	--	--
pme2125	503.16	179	504.169	C18H32O16	[M-H]-	Raffinose*	Others	Saccharides and Alcohols	512-69-6	3	60844	91534	43366	134120	77179	123280	58686	71888	56183	51924	76176	63849	C00492	ko00052,ko01100,ko02010
pme0500	503.16	323	504.169	C18H32O16	[M-H]-	D-Melezitose*	Others	Saccharides and Alcohols	597-12-6	3	8995.6	25222	10445	15503	31501	20783	18642	20816	15377	29630	29517	13465	C08243	--
MWSmce486	503.16	383.12	504.44	C18H32O16	[M-H]-	Manninotriose*	Others	Saccharides and Alcohols	13382-86-0	3	33194	38672	24326	17981	14112	15109	26426	27304	24314	14705	9242.2	12613	C05404	ko00052,ko01100
Lmhp010514	506.32	365.31	505.317	C25H48NO7P	[M+H]+	LysoPE 20:2(2n isomer)*	Lipids	LPE	-	1	2056700	2683600	1545600	1198800	691500	903470	733160	903610	326970	1102400	1029000	636140	--	--
Lmhp010757	506.32	365.31	505.317	C25H48NO7P	[M+H]+	LysoPE 20:2*	Lipids	LPE	-	1	63364	104720	67039	328250	220400	336510	112230	79894	166650	256560	225330	245430	--	--
Lmhp008718	506.32	184.07	505.317	C25H48NO7P	[M+H]+	LysoPC 17:2	Lipids	LPC	-	1	1090600	1475100	1181800	821980	776820	989280	838840	875950	688000	686550	613920	607240	--	--
pmb3045	505.1	329.1	506.106	C23H22O13	[M-H]-	tricin-7-O-Glucuronide	Flavonoids	Flavones	-	1	9	9	4931	15409	13346	17947	9	9	9	18568	22217	20156	--	--
Zmsp004363	507.12	303.05	506.106	C23H22O13	[M+H]+	Quercetin-3-O-(6''-acetyl)glucoside	Flavonoids	Flavonols	-	1	25085	19006	15121	207340	235750	293240	33803	15497	24390	286610	166780	302460	--	--
Hmln002199	505.1	300.03	506.107	C23H22O13	[M-H]-	Quercetin-3-O-(6''-acetyl)galactoside	Flavonoids	Flavonols	-	1	100880	76875	433210	2119700	4429300	4483000	205300	408680	72272	2644600	3892700	2961200	--	--
pmb0803	508.18	152.4	507.174	C24H29NO11	[M+H]+	Pyridoxine-5'-O-(6''-feruloyl)glucoside	Others	Vitamin	-	1	9	9	9	91864	115650	119330	9	9	9	64626	224420	253140	--	--
Lmhp009590	508.34	184.07	507.332	C25H50NO7P	[M+H]+	LysoPC 17:1	Lipids	LPC	-	1	14614000	15270000	10371000	3784700	3847200	3685400	5380800	8084700	2043900	3385700	3904600	2155600	--	--
Hmcp002187	509.13	347.07	508.121	C23H24O13	[M+H]+	Limocitrin-3-O-galactoside	Flavonoids	Flavonols	-	1	695410	584660	413890	79713	61645	41578	526020	578720	944290	98392	103260	92597	--	--
Zmjp004852	509.13	347.08	508.122	C23H24O13	[M+H]+	5,6,3′,4′-Tetrahydroxy-3,7-dimethoxyflavone-6-O-glucoside	Flavonoids	Flavones	-	2	706600	669730	478530	86324	50906	51992	436540	579610	929380	126440	115370	97968	--	--
HJAP006	509.13	347.08	508.122	C23H24O13	[M+H]+	Syringetin-7-O-glucoside	Flavonoids	Flavonols	-	3	742090	586260	481210	101050	76827	47044	525730	602590	886590	85066	98104	88468	--	--
Lmhp010515	510.36	184.07	509.348	C25H52NO7P	[M+H]+	LysoPC 17:0(2n isomer)*	Lipids	LPC	-	1	3025600	4691300	2990000	945580	683860	771170	1200000	1355800	792830	857530	863710	448820	--	--
pmb2406	510.36	184.07	509.348	C25H52NO7P	[M+H]+	LysoPC 17:0*	Lipids	LPC	50930-23-9	1	2304800	3513400	2209000	687060	531560	610720	921430	1032900	589330	679170	648000	341660	--	--
Lmhp009526	515.32	261.22	514.314	C27H46O9	[M+H]+	2-α-Linolenoyl-glycerol-1-O-glucoside*	Lipids	Glycerol ester	-	1	1261200	1085700	1026300	1901700	2088900	2321200	1355800	1195900	1082200	1721600	2003100	2590300	--	--
Lmhp009773	515.32	261.22	514.314	C27H46O9	[M+H]+	1-α-Linolenoyl-glycerol-3-O-glucoside*	Lipids	Glycerol ester	-	1	1326700	930230	1207500	1913700	2104000	1771200	1074600	1246400	1108800	1562900	1782300	1942600	--	--
Hmqp006235	516.3	184.07	515.297	C26H46NO7P	[M+H]+	LysoPC 18:4	Lipids	LPC	-	1	668050	646760	403620	389510	369720	428970	37904	174840	81701	269320	173820	124660	--	--
Li512115	515.12	353.09	516.127	C25H24O12	[M-H]-	Isochlorogenic acid B*	Phenolic acids	Phenolic acids	14534-61-3	2	82044	125190	49664	138640	155650	225030	189740	71388	62648	202870	242840	199730	C10468	--
pmn001382	515.12	353.09	516.127	C25H24O12	[M-H]-	Isochlorogenic acid A*	Phenolic acids	Phenolic acids	2450-53-5	2	69084	116290	77496	281930	152680	114150	211230	61501	108700	147820	534840	129480	--	--
Lmhp010573	517.34	263.24	516.33	C27H48O9	[M+H]+	1-Linoleoylglycerol-3-O-glucoside*	Lipids	Glycerol ester	-	1	117700	201850	176420	465400	523670	664620	161200	159190	125200	392150	493660	465770	--	--
Lmhp010334	517.34	263.24	516.33	C27H48O9	[M+H]+	2-Linoleoylglycerol-1-O-glucoside*	Lipids	Glycerol ester	-	1	156540	176970	211550	495970	552850	508510	176250	166250	115970	357730	611870	358830	--	--
MWSmce346	517.13	163.04	516.45	C25H24O12	[M+H]+	1,3-Dicaffeoylquinic acid	Phenolic acids	Phenolic acids	19870-46-3	2	28992	36147	26296	15475	8826.5	16274	102130	36890	37430	23536	15145	19179	C10445	--
pmb0865	518.32	184.07	517.317	C26H48NO7P	[M+H]+	LysoPC 18:3(2n isomer)*	Lipids	LPC	-	1	320900	395370	378060	491400	509540	626780	295930	311350	260400	459190	443840	492630	--	--
pmb0854	518.32	184.07	517.317	C26H48NO7P	[M+H]+	LysoPC 18:3*	Lipids	LPC	-	1	3803000	4142400	3750400	4516100	4470400	6003900	2698300	2887500	2232800	3989300	3978400	4523900	--	--
pmp000702	536.19	195.06	518.137	C22H30O14	[M+NH4]+	3'-O-D-glucosylgentiopicroside	Terpenoids	Monoterpenoids	-	1	9	9	9	75310	111120	112900	9	9	9	82933	142080	102670	--	--
Hmbn002692	517.16	175.04	518.164	C22H30O14	[M-H]-	6'-O-Feruloyl-D-sucrose	Phenolic acids	Phenolic acids	118230-77-6	2	9	9	9	8570900	12027000	10107000	9	9	9	8137000	9871900	10881000	--	--
pmp001251	520.34	184.07	519.332	C26H50NO7P	[M+H]+	LysoPC 18:2(2n isomer)*	Lipids	LPC	-	1	10687000	11977000	10146000	6458500	5876100	6788200	7317900	8083500	5442500	5906700	6195200	4469700	--	--
pmp001273	520.34	184.07	519.332	C26H50NO7P	[M+H]+	LysoPC 18:2*	Lipids	LPC	-	1	685710	558830	703080	918900	911930	1225000	790780	826720	708520	673760	852380	663510	--	--
pmn001644	519.08	300	520.085	C23H20O14	[M-H]-	Quercetin-3-O-(2''-acetyl)glucuronide	Flavonoids	Flavonols	-	2	65567	24385	105710	3093500	2818600	1649200	142660	160090	37348	3681100	4052000	2475900	--	--
Li512111	519.11	315.05	520.122	C24H24O13	[M-H]-	Isorhamnetin-3-O-(6''-acetylglucoside)	Flavonoids	Flavonols	-	2	17512	6824	12868	354570	369340	782630	32503	23716	10860	528490	762810	548580	--	--
Cmsp003083	521.2	131.05	520.194	C26H32O11	[M+H]+	Dehydrodiconiferyl alcohol-4-O-glucoside	Others	Others	107870-88-2	1	9	9	9	2035600	1336800	1696000	9	9	9	913040	1581500	1139900	--	--
pmn001378	519.19	357.14	520.194	C26H32O11	[M-H]-	Pinoresinol-4-O-glucoside	Lignans and Coumarins	Lignans	41607-20-9	1	254050	175770	500740	18364000	16005000	16987000	407450	325740	75714	13153000	14056000	13850000	C17529	--
Lmhp010190	522.36	184.07	521.348	C26H52NO7P	[M+H]+	LysoPC 18:1(2n isomer)*	Lipids	LPC	-	1	6392600	5990300	5397700	1967100	2080400	2423100	2396500	3020700	1274800	1625600	1976900	1084900	--	--
pmp001281	522.36	184.07	521.348	C26H52NO7P	[M+H]+	LysoPC 18:1*	Lipids	LPC	-	1	154170	168380	141780	139470	146510	195510	97080	88717	99005	87155	86610	96493	--	--
pmb3041	521.09	329.2	522.101	C23H22O14	[M-H]-	tricin-7-O-saccharic acid	Flavonoids	Flavones	-	3	32554	20257	51244	4403100	4542800	3879900	51240	38674	9184.8	3162700	3755200	3628600	--	--
pmn001710	521.13	359.08	522.137	C24H26O13	[M-H]-	Rosmarinic acid-3'-O-glucoside	Phenolic acids	Phenolic acids	910028-78-3	2	9	9	9	117670	127210	117080	18561	15823	12059	71678	101740	89784	--	--
Lmmn002274	521.2	359.15	522.21	C26H34O11	[M-H]-	Isolariciresinol-9'-O-glucoside	Lignans and Coumarins	Lignans	63358-12-3	3	9	9	9	81957	100380	69358	9	9	9	93482	57916	121310	--	--
pmd0136	524.37	184.07	523.364	C26H54NO7P	[M+H]+	LysoPC 18:0(2n isomer)*	Lipids	LPC	-	1	13950000	15874000	10663000	3385200	2351900	2749600	2538000	3290700	1602900	2728300	2465600	1556500	--	--
mws0126	524.37	184.07	523.364	C26H54NO7P	[M+H]+	LysoPC 18:0*	Lipids	LPC	19420-57-6	1	5704000	4830100	7135800	2153100	1694600	1631900	7330500	4759800	10559000	1869400	1501700	1611800	--	--
Lmtn003096	523.21	361.14	524.226	C26H36O11	[M-H]-	Secoisolariciresinol 4-O-glucoside	Lignans and Coumarins	Lignans	-	2	9	9	9	590300	700300	596300	9	9	9	533090	755920	563410	--	--
Lmhp008924	532.34	184.07	531.332	C27H50NO7P	[M+H]+	LysoPC 19:3	Lipids	LPC	-	3	430500	809440	313340	170630	167400	165160	218020	225430	89345	170650	182730	108240	--	--
Lmhn003801	531.12	337.06	532.122	C25H24O13	[M-H]-	Feruloylsinapoyltartaric acid	Phenolic acids	Phenolic acids	-	3	9	9	9	15314	30237	25713	9	9	9	19687	60539	32533	--	--
Lmhp007598	534.36	184.07	533.348	C27H52NO7P	[M+H]+	LysoPC 19:2(2n isomer)*	Lipids	LPC	-	1	2808400	5048500	2479600	360750	343610	493770	1001700	714700	384200	474390	407440	238880	--	--
Lmhp007840	534.36	184.07	533.348	C27H52NO7P	[M+H]+	LysoPC 19:2*	Lipids	LPC	-	1	392220	622760	296720	66731	72490	114770	360160	281000	166290	69093	74708	69684	--	--
Lmmp003817	535.11	287.05	534.101	C24H22O14	[M+H]+	Kaempferol-3-O-(6''-malonyl)glucoside*	Flavonoids	Flavonols	-	1	3098.4	1802.9	11999	455970	327520	553760	12256	10927	4127.1	565120	507870	417140	--	--
Lmdp004892	535.11	287.05	534.101	C24H22O14	[M+H]+	Kaempferol-3-O-(6''-malonyl)galactoside*	Flavonoids	Flavonols	-	1	32884	13169	74822	2943400	1854900	3089000	80769	133470	20405	3308100	2689600	3390800	--	--
pmp000587	535.11	449.1	534.101	C24H22O14	[M+H]+	Luteolin-7-O-(6''-malonyl)glucoside	Flavonoids	Flavones	-	1	9	9	9	72134	76455	122040	9	9	9	101680	78991	70875	C10103	--
Lmhp010908	536.37	184.07	535.364	C27H54NO7P	[M+H]+	LysoPC 19:1	Lipids	LPC	-	1	7532500	12514000	4577100	1220400	1183400	1217700	1256700	2475100	838470	1091500	1298000	720060	--	--
Zmfn000481	535.04	323.03	536.044	C14H22N2O16P2	[M-H]-	Uridine-5'-Diphosphate-D-Xylose	Nucleotides and derivatives	Nucleotides and derivatives	-	3	243870	238360	252930	149400	119200	139780	204630	198990	229720	141900	109550	106720	C00190	ko00520,ko00908,ko01100
Cmbn004440	535.15	179.04	536.153	C25H28O13	[M-H]-	10-O-[(E)-Caffeoyl]-geniposidic acid	Terpenoids	Monoterpenoids	-	3	112570	118980	135420	26509	24161	14699	207630	118780	142050	23920	12228	25211	--	--
pmb0824	537.1	177.4	536.153	C25H28O13	[M+H]+	syringic acid-4-O-(6''-feruloyl)glucoside	Phenolic acids	Phenolic acids	-	3	114210	54333	81184	518860	976240	956020	4097.8	21721	36161	719630	1131100	1083900	--	--
pmn001375	535.18	373.13	536.189	C26H32O12	[M-H]-	1-Hydroxypinoresinol-1-O-Glucoside	Lignans and Coumarins	Lignans	81495-71-8	2	3290400	3923100	2608800	305800	275600	168250	2272200	2848600	3418000	399620	253910	364700	--	--
Hmln002100	535.18	373.13	536.189	C26H32O12	[M-H]-	Nortrachelogenin-4-O-glucoside	Lignans and Coumarins	Lignans	33464-78-7	3	1058300	745440	683530	45270	36661	25135	47062	466680	568920	27222	25868	26507	--	--
pmb2228	538.39	184.07	537.379	C27H56NO7P	[M+H]+	LysoPC 19:0	Lipids	LPC	108273-88-7	3	1114600	1209000	855340	315380	304890	415290	263430	221200	118580	210220	229620	163470	--	--
Lmhp009890	546.36	184.07	545.348	C28H52NO7P	[M+H]+	LysoPC 20:3	Lipids	LPC	1199257-41-4	1	238170	277210	242500	1022100	784090	967960	237250	181940	340820	791210	672670	751740	--	--
pmd0147	548.37	184.07	547.364	C28H54NO7P	[M+H]+	LysoPC 20:2*	Lipids	LPC	-	3	626100	994450	773470	1258900	970990	1324100	872930	579320	1656300	950880	987920	948610	--	--
pmd0146	548.37	184.07	547.364	C28H54NO7P	[M+H]+	LysoPC 20:2(2n isomer)*	Lipids	LPC	-	3	8555200	13178000	6739200	3927000	3009500	3701200	2651200	3563100	1190800	3392500	3517400	2025500	--	--
pmp000588	549.12	463.12	548.117	C25H24O14	[M+H]+	Diosmetin-7-O-(6''-malonyl)glucoside	Flavonoids	Flavanones	-	1	62849	81626	64623	40850	51689	42184	82661	83868	87000	53561	60813	46367	--	--
pmb0608	549.12	301.4	548.117	C25H24O14	[M+H]+	Chrysoeriol-7-O-(6''-malonyl)glucoside	Flavonoids	Flavones	-	1	579560	735530	544330	362420	391690	396230	705090	718530	749030	542060	568130	443860	--	--
pmn001672	547.17	223.1	548.174	C23H32O15	[M-H]-	Furanofructosyl-α-D-(3-mustard acyl)glucoside	Phenolic acids	Phenolic acids	-	2	9	9	9	3299200	3952100	3250000	9	9	9	3298600	2369600	5023200	--	--
pmn001671	547.17	223.1	548.174	C23H32O15	[M-H]-	Furanofructosyl-α-D-(6-mustard acyl)glucoside	Phenolic acids	Phenolic acids	-	2	9	9	9	3055400	4279100	3026500	9	9	9	3062400	2525700	4548200	--	--
Lmsn003628	547.17	223.06	548.174	C23H32O15	[M-H]-	6′-O-Sinapoylsucrose	Phenolic acids	Phenolic acids	-	3	9	9	9	3327200	3767200	2891900	9	9	9	2707700	2310300	4365700	--	--
Lmhp011549	550.39	184.07	549.379	C28H56NO7P	[M+H]+	LysoPC 20:1	Lipids	LPC	-	1	19691000	24744000	16584000	2781100	2361600	2692800	4589100	7870700	2764100	2124600	2547300	1371800	--	--
pmp000589	551.1	303.05	550.096	C24H22O15	[M+H]+	Quercetin-7-O-(6''-malonyl)glucoside*	Flavonoids	Flavonols	-	1	8243.8	2362	10416	701550	611120	779450	21810	17666	5132.2	587070	639030	653990	--	--
Hmln002189	549.09	505.11	550.096	C24H22O15	[M-H]-	Quercetin-3-O-(6''-malonyl)galactoside*	Flavonoids	Flavonols	-	1	549830	207140	1060600	11214000	12061000	13540000	1151000	1104600	314020	12322000	12907000	13122000	--	--
pmb2979	549.12	387.1	550.132	C25H26O14	[M-H]-	Hesperetin-7-O-(6''-malonyl)glucoside	Flavonoids	Flavanones	-	3	77940	70239	80271	386850	398200	378790	9	9	9	268970	300870	452390	--	--
pmn001371	549.2	387.15	550.205	C27H34O12	[M-H]-	Eucommin A	Lignans and Coumarins	Lignans	99633-12-2	3	58966	69508	63135	394550	442330	578160	50232	56322	46014	301290	379130	429200	C10560	--
Lmmn002260	551.21	389.17	552.221	C27H36O12	[M-H]-	5'-Methoxyisolariciresinol-9'-O-glucoside	Lignans and Coumarins	Lignans	-	2	36730	34104	29884	286200	352880	402270	21658	34922	22094	435420	709910	331540	--	--
Hmyn007087	555.29	225	556.299	C25H49O11P	[M-H]-	LysoPI 16:0	Lipids	Glycerol ester	-	3	1392500	2083300	922410	277830	303660	187930	136110	392400	107660	338990	339270	203480	--	--
pmb3114	561.14	289.2	562.148	C30H26O11	[M-H]-	Epicatechin-epiafzelechin	Flavonoids	Flavanols	-	2	52133	33372	26712	17667	41437	60741	205830	112770	113640	69235	93526	79096	--	--
Rfmb25702	561.2	357.13	562.205	C28H34O12	[M-H]-	Pinoresinol-4-O-(6''-acetyl)glucoside	Lignans and Coumarins	Lignans	-	1	48619	24802	75133	32666000	27898000	24085000	101840	64754	13539	22461000	23557000	29151000	--	--
HJAP064	565.12	317.08	564.088	C25H24O15	[M+H]+	Isorhamnetin-3-O-(6''-malonylglucoside)	Flavonoids	Flavonols	-	1	621680	207880	1215900	25463000	28242000	31180000	1574300	1353300	274970	23542000	27160000	28769000	--	--
Zmhp005139	565.12	317.07	564.112	C25H24O15	[M+H]+	Tamarixetin-3-O-(6''-malonyl)glucoside	Flavonoids	Flavonols	-	1	616680	222170	1234100	25108000	26959000	31126000	1725100	1374000	261770	24650000	28215000	30724000	--	--
pmb2922	565.05	323.1	566.055	C15H24N2O17P2	[M-H]-	Uridine 5'-diphospho-D-glucose	Nucleotides and derivatives	Nucleotides and derivatives	133-89-1	1	3240000	3301400	2904500	1329700	956250	970250	2776000	2596700	2844000	1150600	968040	968550	C00029	ko00040,ko00052,ko00053,ko00240,ko00500,ko00520,ko00524,ko00561,ko00908,ko01100,ko01110,ko01240
Lmtp004126	567.1	319.04	566.091	C24H22O16	[M+H]+	Myricetin-3-O-(6''-malony)glucoside	Flavonoids	Flavonols	-	2	9	9	9	102030	112950	72154	9	9	9	128960	84893	133530	--	--
HJAP132	575.15	515.13	574.141	C38H22O6	[M+H]+	3,3'-Bis(4''-hydroxyanigorufone)	Others	Others	-	3	9	9	3233.3	24508	24641	27257	5632.4	5037.9	5599.1	18170	20563	24345	--	--
HJN053	575.12	449.09	576.126	C30H24O12	[M-H]-	2α,3α-Epoxy-5,7,3',4'-tetrahydroxyflavan-(4β-8-epicatechin)	Tannins	Proanthocyanidins	-	2	1575500	1694300	1312600	310540	456230	348400	3137100	2011900	1881400	562600	838090	520370	--	--
HJN049	575.12	449.09	576.126	C30H24O12	[M-H]-	2α,3α-Epoxy-5,7,3',4'-tetrahydroxyflavan-(4β-8-catechin)	Tannins	Proanthocyanidins	-	2	1846000	1859700	1523100	298480	351160	399400	3391000	2025900	2181100	664220	911220	653970	--	--
HJN069	575.12	449.09	576.126	C30H24O12	[M-H]-	Tetrahydroxyflavan-(4α-8-epicatechin)	Flavonoids	Flavanols	-	2	1822200	1343700	1213500	274130	339840	458360	2876800	1915500	1979100	479820	1006700	460050	--	--
pme0430	575.12	285	576.127	C30H24O12	[M-H]-	Procyanidin A1*	Tannins	Proanthocyanidins	103883-03-0	3	123020	101450	108880	16751	24415	33416	178350	130290	97363	24740	52119	32866	--	--
pme0432	575.12	285.01	576.127	C30H24O12	[M-H]-	Procyanidin A2*	Tannins	Proanthocyanidins	41743-41-3	3	1604600	1458500	1263800	249750	414520	404040	2549100	1864200	1796800	679510	955270	424100	C10237	--
Lmhp003658	577.15	329.1	576.148	C27H28O14	[M+H]+	Monohydroxy-trimethoxyflavone-O-(6''-malonyl)glucoside	Flavonoids	Flavones	-	3	40663	47433	41728	97973	96406	89249	53098	53838	46422	77976	85025	88519	--	--
pmp000237	579.13	283.06	578.127	C26H26O15	[M+H]+	Apigenin-6-C-(2''-glucuronyl)xyloside	Flavonoids	Flavonoid carbonoside	-	3	142560	93764	105520	14189	35625	49942	797160	276400	514080	76121	80936	69112	--	--
pme0436	577.14	407.1	578.142	C30H26O12	[M-H]-	Procyanidin B3*	Tannins	Proanthocyanidins	23567-23-9	1	4240400	3553800	3424600	1342100	2551400	2943400	16821000	9014600	12279000	3573600	5430400	4759800	--	--
pmn001667	577.14	407.1	578.142	C30H26O12	[M-H]-	Procyanidin B4*	Tannins	Proanthocyanidins	29106-51-2	1	1602500	951180	978890	319870	711910	792030	7707600	3654000	5606000	993700	1573600	1509600	C10238	--
pme0434	577.14	407.1	578.142	C30H26O12	[M-H]-	Procyanidin B2*	Tannins	Proanthocyanidins	29106-49-8	1	5522200	3555700	3626600	4154100	6943200	10172000	21209000	12205000	17534000	10838000	17044000	15810000	C17639	--
mws0836	577.14	425.1	578.142	C30H26O12	[M-H]-	Procyanidin B1*	Tannins	Proanthocyanidins	20315-25-7	1	25096	44838	31430	11834	34681	57014	300340	104330	174730	63807	91930	74943	--	--
mws0047	579.17	271.07	578.164	C27H30O14	[M+H]+	Apigenin-7-O-neohesperidoside (Rhoifolin)*	Flavonoids	Flavones	17306-46-6	2	43476	44251	42466	172330	175000	249340	42439	48883	35292	195100	149300	132100	C12627	ko00944
pme0368	579.17	271.01	578.164	C27H30O14	[M+H]+	Apigenin-7-O-rutinoside (Isorhoifolin)*	Flavonoids	Flavones	552-57-8	2	45308	25710	41640	183110	150910	235490	42167	35808	35671	162200	158480	161730	--	--
pme2493	579.17	287.1	578.164	C27H30O14	[M+H]+	Kaempferol-3,7-O-dirhamnoside (Kaempferitrin)	Flavonoids	Flavonols	482-38-2	2	817680	628910	549860	96892	224960	297150	3902900	1781200	2961800	341800	522080	473810	C16981	--
pme3227	579.17	433	578.164	C27H30O14	[M+H]+	vitexin-2''-O-rhamnoside	Flavonoids	Flavonoid carbonoside	64820-99-1	3	22856	17434	15440	4333	4987.2	7771.2	110100	58013	75965	13077	16855	12343	C12628	ko00944
Smsp002643	579.17	271.06	579.171	C27H31O14+	[M]+	Pelargonidin-3-O-rutinoside	Flavonoids	Anthocyanidins	-	3	1311200	1244700	1082000	441640	754440	1074800	4369000	2764100	3407300	1248600	2021000	1443300	C12644	ko00942
HJAP148	581.15	287.06	580.142	C26H28O15	[M+H]+	Kaempferol-3-O-sambubioside	Flavonoids	Flavonols	27661-51-4	2	45038	21854	56161	341910	284680	272420	114470	87628	81516	319600	254640	278340	--	--
Lmqn001932	579.21	417.16	580.216	C28H36O13	[M-H]-	syringaresinol-4'-O-glucoside	Lignans and Coumarins	Lignans	7374-79-0	3	94232	93101	119520	78922	74702	70711	122910	57747	31076	60822	52692	58220	C10890	--
Zmhn001446	579.21	417.16	580.216	C28H36O13	[M-H]-	syringaresinol-4'-O-glucopyranosid	Lignans and Coumarins	Lignans	-	2	143050	98702	178750	1775200	2120900	1885600	84184	112780	80437	1329200	1090000	2071000	--	--
pmb0492	584.28	325	583.268	C34H37N3O6	[M+H]+	N',N'',N'''-p-Coumaroyl-cinnamoyl-caffeoyl spermidine	Alkaloids	Phenolamine	-	3	55451	90567	59179	27134	21872	32335	54915	66147	72333	32985	21548	34168	--	--
Rfmb056	591.21	387.14	592.216	C29H36O13	[M-H]-	Medioresinol-4'-O-(6'''-acetyl)glucoside	Lignans and Coumarins	Lignans	-	3	5378.1	2138	6801.1	198570	237180	450870	5441.6	9469.2	1338.2	227770	314090	219830	--	--
Lmjp002867	595.17	287.05	594.158	C27H30O15	[M+H]+	Kaempferol-3-O-neohesperidoside	Flavonoids	Flavonols	32602-81-6	1	296220	148640	491510	6577900	5449100	6677200	523540	645430	283870	5840800	5823800	6148000	--	--
Lmnp002413	595.17	449.11	594.158	C27H30O15	[M+H]+	Luteolin-6-C-rhamnoside-7-O-glucoside	Flavonoids	Flavonoid carbonoside	-	2	88246	101250	79868	978400	776860	901340	92149	120220	77952	971110	727240	819140	--	--
Lmsn002815	593.15	285.04	594.158	C27H30O15	[M-H]-	Kaempferol-3-O-rutinoside(Nicotiflorin)*	Flavonoids	Flavonols	17650-84-9	3	2380100	1650500	4181900	32311000	30710000	30446000	3901400	5560900	2135200	29472000	29639000	30672000	C21833	ko00944,ko01110
pmp000593	595.17	449.1	594.158	C27H30O15	[M+H]+	Luteolin-7-O-rutinoside*	Flavonoids	Flavones	3563-98-2	1	192990	102200	305680	3785100	3484400	4125400	306420	334400	171210	3882100	3298900	3370500	--	--
Lmsp004670	595.17	287.06	594.158	C27H30O15	[M+H]+	Kaempferol-3-O-glucoside-7-O-rhamnoside*	Flavonoids	Flavonols	-	3	519790	374970	770750	9635900	7998100	8368100	816020	887950	382610	9113900	7599400	8548200	--	--
pmp001079	595.17	449.1	594.158	C27H30O15	[M+H]+	Luteolin-7-O-neohesperidoside (lonicerin)*	Flavonoids	Flavones	25694-72-8	1	385240	265040	742080	6219400	5493800	5735100	658390	670870	382500	5157900	5318900	5947400	C12630	ko00944
MWSslk254	595.17	287.06	594.52	C27H30O15	[M+H]+	Kaempferol-3-O-glucorhamnoside	Flavonoids	Flavonols	40437-72-7	1	406170	271950	729190	8618600	6623200	9036200	728090	818850	369060	8788000	6486800	8547800	--	--
Lmpp003789	595.14	287.06	595.145	C30H27O13+	[M]+	Cyanidin-3-O-(6''-O-p-Coumaroyl)glucoside	Flavonoids	Anthocyanidins	-	3	251300	166770	524050	6256200	4979400	5990300	533360	504270	245400	5883300	4927500	5765700	C12095	ko00942
pme1773	595.17	287.06	595.166	C27H31O15+	[M]+	Cyanidin-3-O-rutinoside (Keracyanin)	Flavonoids	Anthocyanidins	28338-59-2	3	1754500	1385200	1111800	1747200	966850	1583600	2758500	1941200	1825200	2341800	462730	755730	C08620	ko00942
Lmtp004044	597.14	303.04	596.138	C26H28O16	[M+H]+	Quercetin-3-O-apiosyl(1→2)galactoside*	Flavonoids	Flavonols	-	3	641260	324880	859150	1833300	1935800	1729400	701120	863660	386040	1795600	1828200	2051400	--	--
Lmjp002596	597.14	303.05	596.138	C26H28O16	[M+H]+	Quercetin-3-O-sambubioside*	Flavonoids	Flavonols	83048-35-5	3	542300	301340	908220	2009400	1764000	1890300	773380	895230	395580	1772100	1817600	2160900	C12637	ko00944
Lmqn000780	606.08	384.98	607.082	C17H27N3O17P2	[M-H]-	Uridine 5'-diphospho-N-acetylglucosamine	Nucleotides and derivatives	Nucleotides and derivatives	528-04-1	2	79016	79218	68249	18218	18412	18901	60421	62855	60601	31449	19610	12546	C00043	ko00520,ko00524,ko01100
Lmmp000897	611.14	287.05	610.132	C30H26O14	[M+H]+	Gallocatechin-(4α→8)-gallocatechin	Flavonoids	Flavanols	-	2	59078	38717	97636	1542200	1597300	2197200	54220	87526	39093	1677700	1260000	1964700	--	--
mws0059	609.15	301	610.153	C27H30O16	[M-H]-	Quercetin-3-O-rutinoside (Rutin)*	Flavonoids	Flavonols	153-18-4	1	1215400	782710	1151700	3930300	4220500	3489900	1192100	1110600	845480	3532500	3778500	3958600	C05625	ko00944,ko01100,ko01110
pmb0665	611.16	465.1	610.153	C27H30O16	[M+H]+	orientin-7-O-glucoside	Flavonoids	Flavonoid carbonoside	-	2	3104700	2210700	3656700	14514000	13678000	14614000	4038800	3557400	3003100	13037000	12643000	14293000	--	--
Lmjp002461	611.16	303.05	610.153	C27H30O16	[M+H]+	Quercetin-3-O-neohesperidoside*	Flavonoids	Flavonols	117611-67-3	1	18057	15064	3786.8	644950	856480	1021100	7418.8	18933	27918	971350	725170	885300	--	--
Lmsp004166	611.16	303.05	610.153	C27H30O16	[M+H]+	Quercetin-3-O-glucoside-7-O-rhamnoside*	Flavonoids	Flavonols	-	1	2042300	1437400	1962800	7616200	7683100	8418100	2093200	2085000	1601600	7299900	7323600	7907800	--	--
pmb0711	611.16	303.1	610.153	C27H30O16	[M+H]+	Quercetin-7-O-rutinoside*	Flavonoids	Flavonols	147714-62-3	1	1959700	1465900	1925000	8028100	7636800	7538400	2308900	2057900	1564600	6735700	7368300	7828600	--	--
Zmcn003728	609.15	285.04	610.153	C27H30O16	[M-H]-	kaempferol-3,7-diglucoside	Flavonoids	Flavonols	-	2	52857	91899	74787	9	9	9	138620	32332	119740	9	9	9	--	--
Hmpp002612	611.16	287.05	610.153	C27H30O16	[M+H]+	Luteolin-7-O-gentiobioside	Flavonoids	Flavones	-	2	9400.5	3128.2	14337	86984	66664	122780	9	9	9	100130	79964	84998	--	--
pmn001583	609.15	300	610.153	C27H30O16	[M-H]-	Quercetin-3-O-robinobioside*	Flavonoids	Flavonols	52525-35-6	1	1036700	725080	1230600	3500100	3244700	2952300	1030700	1367600	991100	2712500	2360900	3056000	--	--
Zmhn002032	609.18	447.13	610.189	C28H34O15	[M-H]-	4-O-(6'-O-Glucosylcaffeoylglucosyl)-4-hydroxybenzyl alcohol	Phenolic acids	Phenolic acids	-	3	8907	2688.8	12926	192700	140420	277890	3500.8	8898.8	9657.1	209590	163030	189770	--	--
MWSslk148	611.16	303.06	610.52	C27H30O16.xH2O	[M+H]+	Rutin hydrate	Flavonoids	Flavanols	207671-50-9	1	1848100	1287200	1902600	7782300	7790600	7913800	2305000	2004200	1489500	6204100	7175500	8033100	--	--
Lmpp003662	611.14	303.05	611.14	C30H27O14+	[M]+	Delphinidin-3-O-(6''-O-p-coumaroyl)glucoside	Flavonoids	Anthocyanidins	-	1	3694700	2741000	4013700	14966000	15962000	15596000	4321100	4468600	3630300	14789000	12863000	15967000	C16370	ko00942
Zmcp002924	611.16	287.05	611.161	C27H31O16+	[M]+	Cyanidin-3-O-(2''-O-glucosyl)glucoside*	Flavonoids	Anthocyanidins	38820-68-7	3	21097	36501	35177	191160	132630	136050	29558	42655	28067	176940	240240	171360	C16306	ko00942
pme3256	611.16	303.05	611.161	C27H31O16+	[M]+	Delphinidin-3-O-rutinoside*	Flavonoids	Anthocyanidins	15674-58-5	3	121310	115100	147780	244950	434090	580970	136000	136640	118770	977740	505730	554080	C16315	ko00942
mws4134	611.14	306.08	612.152	C20H32N6O12S2	[M-H]-	Oxiglutatione	Amino acids and derivatives	Amino acids and derivatives	27025-41-8	2	43338	34786	42689	237550	215540	160120	38816	41827	128810	139120	85393	281690	C00127	ko00480,ko01100,ko01240
Rfmb26201	621.22	417.16	622.226	C30H38O14	[M-H]-	syringaresinol-4'-O-(6''-acetyl)glucoside	Lignans and Coumarins	Lignans	-	2	15127	13918	21081	392130	466750	564230	11983	15227	14090	285380	266900	460490	--	--
Hmjp002999	625.18	317.06	624.162	C28H32O16	[M+H]+	Isorhamnetin-3-O-rutinoside (Narcissin)	Flavonoids	Flavonols	604-80-8	3	413510	381200	453370	3097400	3309300	2923700	654270	465070	465770	2483100	2855300	3240100	--	--
HJN051	623.16	315.05	624.168	C28H32O16	[M-H]-	Tamarixetin-3-O-rutinoside	Flavonoids	Flavonols	-	3	2956700	1901200	3119000	11937000	13648000	9091800	4127700	3095700	2538500	9331700	10233000	11210000	--	--
Zmxp002867	625.17	301.07	624.168	C28H32O16	[M+H]+	Chrysoeriol-5,7-di-O-glucoside	Flavonoids	Flavones	-	2	108810	88055	110030	19506	34598	28695	115850	109410	122770	46745	32373	31654	--	--
Lmsp003939	625.18	317.07	624.169	C28H32O16	[M+H]+	Isorhamnetin-3-O-galactoide-7-O-rhamnoside*	Flavonoids	Flavonols	-	3	3560800	4559700	4014300	7804500	9826000	7569100	3727100	3119800	5049000	6501000	8313500	8736900	--	--
Lmsp004045	625.18	317.07	624.169	C28H32O16	[M+H]+	Isorhamnetin-3-O-glucoside-7-O-rhamnoside*	Flavonoids	Flavonols	-	3	4211700	4664100	3740400	7593200	9676800	7547500	3364600	4203100	5292800	7840300	8726900	7028500	--	--
Lmsp004721	625.18	317.07	624.169	C28H32O16	[M+H]+	Tamarixetin-3-O-glucoside-7-O-rhamnoside	Flavonoids	Flavonols	-	1	470490	388040	452540	3164700	3222400	2779800	594500	480720	513770	2663300	3134200	3316700	--	--
Lmmp002463	625.18	317.07	624.169	C28H32O16	[M+H]+	Sexangularetin-3-O-glucoside-7-O-rhamnoside	Flavonoids	Flavonols	-	1	466620	377870	428620	2999800	3363500	3108700	614950	499320	630620	2276100	2981200	3582200	--	--
pme1540	625.18	317.06	624.169	C28H32O16	[M+H]+	Isorhamnetin-3-O-neohesperidoside	Flavonoids	Flavonols	55033-90-4	1	3367000	3254700	3263800	5186100	8439400	7106300	3427300	3361800	4959400	6758500	6391800	7648100	--	--
pmb0603	625.18	301.6	624.169	C28H32O16	[M+H]+	Chrysoeriol-7,4'-di-O-glucoside	Flavonoids	Flavones	-	2	41508	28508	40318	244250	236310	193720	53959	47913	50614	178720	184900	231770	--	--
Lmhp003217	625.17	317.06	624.169	C28H32O16	[M+H]+	2'-Hydoxy,5-methoxyGenistein-O-rhamnosyl-glucoside	Flavonoids	Isoflavones	-	1	458450	459280	452880	3054600	3319900	2389600	676540	470930	507790	2378800	2189200	3397400	--	--
Lmmp002963	625.18	317.06	624.169	C28H32O16	[M+H]+	6-C-Methylquercetin-3-O-rutinoside	Flavonoids	Flavonols	-	1	4953.5	6911.8	10544	263960	368580	418080	13646	5580	9300.5	273980	306960	361840	--	--
HJAP026	625.18	463.13	624.17	C28H32O16	[M+H]+	Chrysoeriol-6-C-glucoside-4'-O-glucoside	Flavonoids	Flavonoid carbonoside	-	2	68313	77786	51544	14620	24226	32110	74564	62758	87475	15594	15318	15242	--	--
Hmgp001944	625.21	163.03	624.205	C29H36O15	[M+H]+	Isoacteoside	Phenolic acids	Phenolic acids	61303-13-7	3	20731	19040	28916	97523	103220	89744	25138	26314	30433	70898	100520	103500	--	--
Zmcp002666	627.14	303.05	626.148	C27H30O17	[M+H]+	Quercetin3,7-diglucoside	Flavonoids	Flavonols	-	1	713370	480360	704130	7476800	9257300	9371800	596400	662440	677910	7397200	6490200	8648200	--	--
pmp000596	627.16	465.1	626.148	C27H30O17	[M+H]+	Quercetin-3-O-(2''-O-galactosyl)glucoside*	Flavonoids	Flavonols	56782-99-1	1	9	9	9	288740	235930	336260	9	9	9	222680	227240	287770	--	--
Zmdp003457	627.16	319.05	626.148	C27H30O17	[M+H]+	Myricetin-3-O-galactoside-3'-O-rhamnoside	Flavonoids	Flavonols	-	1	9	9	9	1263900	1091000	892830	33767	32347	16695	1210600	688530	1055500	--	--
Zmhp102730	627.16	303.05	626.148	C27H30O17	[M+H]+	6-Hydroxykaempferol 3,6-Diglucoside	Flavonoids	Flavonols	-	2	93665	92575	91368	5219000	4778600	4115900	9	9	231090	3456600	5046000	6440500	--	--
Lmsp003729	627.16	319.05	626.148	C27H30O17	[M+H]+	Myricetin-3-O-rutinoside	Flavonoids	Flavonols	-	1	14144	18774	47806	1253900	1106800	936710	34168	34642	18712	1118200	768480	912350	--	--
pmp001311	627.16	303.1	626.148	C27H30O17	[M+H]+	6-Hydroxykaempferol-7,6-O-Diglucoside	Flavonoids	Flavonols	-	1	857640	715970	1089500	9564600	10254000	11999000	757190	1107900	885410	7754500	7875700	10886000	--	--
pmb0618	627.19	465.1	626.185	C28H34O16	[M+H]+	Hesperetin-8-C-glucoside-3'-O-glucoside*	Flavonoids	Flavonoid carbonoside	-	3	214340	209010	334810	2768900	2897200	3330400	263530	340890	297660	2715600	2272500	3368700	--	--
pmb0645	627.19	465.2	626.185	C28H34O16	[M+H]+	Hesperetin-6-C-glucoside-7-O-glucoside*	Flavonoids	Flavonoid carbonoside	-	3	131800	148330	165200	4730600	5068200	4800500	98551	128980	278980	4250200	5121600	5380400	--	--
Hmyp007792	636.41	495.4	635.414	C32H62NO9P	[M+H]+	PE(oxo-11:0/16:0)	Lipids	Glycerol ester	-	3	4900.2	7474.8	12624	63236	49225	57684	9457.2	8539.9	10422	49528	34629	53817	--	--
Hmcp001578	641.17	479.11	640.163	C28H32O17	[M+H]+	Isorhamnetin-3,7-O-diglucoside	Flavonoids	Flavonols	6758-51-6	1	117390	87904	107700	672390	860780	1026500	163860	107720	182330	684750	455970	956890	--	--
Lmhp002800	641.16	317.06	640.164	C28H32O17	[M+H]+	2'-Hydoxy,5-methoxyGenistein-4',7-O-diglucoside	Flavonoids	Isoflavones	-	2	36009	37342	49377	204740	239600	232180	41130	27139	54961	200430	223050	313810	--	--
Lmsp003252	641.17	317.07	640.164	C28H32O17	[M+H]+	Isorhamnetin-3-O-sophoroside	Flavonoids	Flavonols	-	1	214380	158840	253930	1238600	1682000	1790600	199430	178630	269420	1196800	1098300	1637500	--	--
pmb3014	641.15	285.3	642.158	C31H30O15	[M-H]-	Luteolin-7-O-(6''-eudesmyl)glucoside	Flavonoids	Flavones	-	2	9	9	9	11948	12620	17767	9	9	9	14871	22783	13210	--	--
pmb2653	649.1	145	650.227	C24H42O20	[M-H]-	D(+)-Melezitose O-rhamnoside	Others	Saccharides and Alcohols	-	3	21063	37209	49040	58779	64824	72561	44708	31065	39213	46862	37911	57040	--	--
Lmsp004749	655.19	347.08	654.18	C29H34O17	[M+H]+	Syringetin-3-O-rutinoside	Flavonoids	Flavonols	-	3	64928	66556	43210	14628	20398	9422.5	17898	37942	76692	10386	20203	11457	--	--
pmb0530	664.12	136.2	663.109	C21H27N7O14P2	[M+H]+	Nicotinic acid adenine dinucleotide	Nucleotides and derivatives	Nucleotides and derivatives	53-84-9	1	664510	623020	952410	694060	1013300	816780	350120	547880	531800	800800	683610	720120	C00003	ko00190,ko00730,ko00760,ko01100,ko01240
Lmqn000213	665.21	341.11	666.222	C24H42O21	[M-H]-	Stachyose	Others	Saccharides and Alcohols	470-55-3	3	35761	26591	48435	14525	7162.6	20240	41788	26865	29797	17608	41264	9476.6	C01613	ko00052,ko01100
Hmln001682	667.15	462.08	668.159	C29H32O18	[M-H]-	Quercetin-3-O-(6''-acetyl)glucosyl-(1→3)-Galactoside	Flavonoids	Flavonols	-	2	9	9	9	12371	22912	22934	9	9	9	20931	19089	18326	--	--
Hmcp001628	671.18	347.07	670.175	C29H34O18	[M+H]+	Limocitrin-3,7-di-O-glucoside	Flavonoids	Flavonols	-	3	33318	41325	37141	31934	28249	18065	37239	35418	71366	24321	44395	23778	--	--
Hmgp001916	671.18	347.07	670.177	C29H34O18	[M+H]+	3,3',5,7-Tetrahydroxy-4',6-Dimethoxyflavone-7-O-Gentiobioside; (Laciniatin-7-O-Gentiobioside)	Flavonoids	Flavonols	-	3	68524	53664	45656	21604	46831	24932	68685	77755	132090	29309	56201	28381	--	--
Lmxp010913	676.45	184.08	675.448	C35H66NO9P	[M+H]+	1-(9Z-Octadecenoyl)-2-(9-oxo-nonanoyl)-sn-glycero-3-phosphocholine	Lipids	Glycerol ester	-	1	268470	423860	377330	456470	413890	374430	677890	405660	597740	345210	300850	299620	--	--
Lmhp008744	677.37	261.22	676.367	C33H56O14	[M+H]+	1-α-Linolenoyl-glycerol-2,3-di-O-glucoside*	Lipids	Glycerol ester	-	1	615360	709550	902000	1285400	1442300	1238200	685470	725130	558330	1252300	972100	1234100	--	--
pmp001276	677.37	677.37	676.367	C33H56O14	[M+H]+	1-Linolenoyl-rac-glycerol-diglucoside*	Lipids	Free fatty acids	-	1	9924000	8356100	10339000	17654000	13381000	15381000	8086400	11149000	9937200	14331000	14996000	17752000	--	--
Lmhp008513	677.37	261.22	676.367	C33H56O14	[M+H]+	2-α-Linolenoyl-glycerol-1,3-di-O-glucoside*	Lipids	Glycerol ester	-	1	503130	732730	658360	1102700	1545600	1146000	715680	463910	411630	1004300	1366100	1384500	--	--
Lmgn002250	677.17	191.06	678.18	C31H34O17	[M-H]-	Dicaffeoylquinic acid-O-glucoside	Phenolic acids	Phenolic acids	-	3	63728	101260	75312	16176	70432	69659	58242	83315	116030	43067	71180	38988	--	--
Lmhp009384	679.39	263.24	678.383	C33H58O14	[M+H]+	1-Linoleoylglycerol-2,3-di-O-glucoside*	Lipids	Glycerol ester	-	1	73395	61183	120330	399820	262480	277230	148830	90631	109420	205060	310880	368020	--	--
Lmhp009190	679.39	263.24	678.383	C33H58O14	[M+H]+	2-Linoleoylglycerol-1,3-di-O-glucoside*	Lipids	Glycerol ester	-	1	77149	66933	95217	512790	274610	375560	133020	97034	115650	248230	233200	539070	--	--
pmp001271	679.39	263.24	678.383	C33H58O14	[M+H]+	1-Linoleoyl-sn-glycerol-diglucoside	Lipids	Free fatty acids	-	1	74602	57583	90717	481930	278140	299310	136500	170700	113010	209440	374120	275790	--	--
Hmlp003185	681.17	287.05	680.159	C30H32O18	[M+H]+	Luteolin-7-O-(6''-malonyl)glucoside-5-O-rhamnoside	Flavonoids	Flavones	-	1	32565	12038	56514	13041000	12382000	13953000	126790	91234	22757	16021000	9257000	10495000	--	--
pmb1312	689.21	331.08	688.2	C33H36O16	[M+H]+	tricin-4'-O-(guaiacylglycerol)ether-7-O-glucoside	Flavonoids	Flavones	-	2	2538.8	2677.6	1562.8	2010.4	1548.7	2010.6	2448.8	2449.8	2924.2	1549.5	1983	1991.7	--	--
Lmjn003562	693.2	175.04	694.211	C32H38O17	[M-H]-	3,6'-Diferuloylsucrose	Phenolic acids	Phenolic acids	107172-40-7	2	702470	335460	339990	88422	91109	88486	91697	200270	458880	71834	73201	94376	--	--
Lmgn002253	695.2	353.09	696.19	C31H36O18	[M-H]-	Syringoylcaffeoylquinic acid-D-glucose	Phenolic acids	Phenolic acids	-	1	1243600	772390	885160	982360	1731600	1444300	448190	636390	761300	1744600	1077400	1695200	--	--
pmb0738	699.19	331.08	698.185	C34H34O16	[M+H]+	tricin-7-O-(2''-Sinapoyl)glucoside	Flavonoids	Flavones	-	2	9	9	9	5235.9	6164	6906.4	9	9	9	3279.3	1780.8	8126.5	--	--
Hmln101664	697.24	535.18	698.242	C32H42O17	[M-H]-	Nortrachelogenin-4'-O-gentiobioside	Lignans and Coumarins	Lignans	-	3	9041.5	11446	17810	109570	126520	75626	8112	12489	11295	117180	76686	117860	--	--
pmn001368	699.25	537.2	700.258	C32H44O17	[M-H]-	Olivil-4,4'-Di-O-glucoside	Lignans and Coumarins	Lignans	-	3	9	9	9	57813	35196	46383	9	9	9	22521	40228	38299	--	--
Hmcp001947	711.17	317.06	710.169	C31H34O19	[M+H]+	Isorhamnetin-3-O-(6''-malonylglucoside)-7-O-rhamnoside	Flavonoids	Flavonols	-	2	10944	5193.8	22261	2458100	2834300	3230300	50610	24988	3973.8	2349600	2704600	2792400	--	--
Lmmp002995	713.15	303.06	712.149	C30H32O20	[M+H]+	Quercetin-7-O-(2''-malonyl)glucosyl-5-O-glucoside	Flavonoids	Flavonols	-	2	11193	5607.5	46707	262150	324850	334220	27957	39824	9339	212660	355590	385400	--	--
pmn001372	711.25	549.2	712.258	C33H44O17	[M-H]-	Medioresinol-4,4'-di-O-glucoside	Lignans and Coumarins	Lignans	88142-63-6	3	1720.5	1679.5	2942.8	14086	32910	17891	1784.2	4082	2315	29148	24080	22663	--	--
Zmlp003063	741.23	433.12	740.209	C33H40O19	[M+H]+	Luteolin-7-O-(2''-O-rhamnosyl)rutinoside	Flavonoids	Flavones	-	3	198210	172070	156240	1766400	1540800	1739700	184620	231110	144180	1606600	1573000	1625300	--	--
Lmsp003881	741.22	287.06	740.216	C33H40O19	[M+H]+	Kaempferol-3-O-rutinoside-7-O-rhamnoside*	Flavonoids	Flavonols	-	1	109080	136390	99384	1245900	767480	1027400	106160	149870	112520	983030	1054700	1169300	--	--
mws1035	741.22	433	740.216	C33H40O19	[M+H]+	Kaempferol-3-O-robinoside-7-O-rhamnoside (Robinin)*	Flavonoids	Flavonols	301-19-9	1	164000	159570	150480	1538800	1306000	1425100	164350	167380	94612	1289500	1261100	1263900	C10178	--
pmb2991	739.21	269.2	740.216	C33H40O19	[M-H]-	Apigenin-7-O-glucoside-4'-O-rutinoside	Flavonoids	Flavones	-	1	5475	11688	6093	53962	37915	66691	2752.8	8853	11062	49368	47596	46907	--	--
pme2651	742.1	620.1	743.075	C21H28N7O17P3	[M-H]-	NADP (Nicotinamide adenine dinucleotide phosphate)	Nucleotides and derivatives	Nucleotides and derivatives	53-59-8	3	86099	143090	125730	344790	305570	407160	173970	191800	145690	279960	232860	257030	C00006	ko00195,ko00480,ko00760,ko01100,ko01240
pmp001105	757.22	287.06	756.211	C33H40O20	[M+H]+	Kaempferol-3-O-neohesperidoside-7-O-glucoside	Flavonoids	Flavonols	-	2	13207	10800	17502	846900	721800	875570	9917.5	21214	14541	658360	603260	609320	--	--
Lmpp003268	757.22	287.06	756.211	C33H40O20	[M+H]+	Kaempferol-3-O-rutinoside-7-O-glucoside	Flavonoids	Flavonols	-	3	9	9	9	40774	49043	65117	9	9	9	44008	48901	45341	--	--
Lmsp003161	757.22	287.06	756.211	C33H40O20	[M+H]+	Kaempferol-3-O-sophoroside-7-O-rhamnoside	Flavonoids	Flavonols	-	2	19260	30369	24651	310100	191710	283390	28169	31443	36447	335220	257070	280810	--	--
pmb0639	757.22	595.2	756.211	C33H40O20	[M+H]+	Apigenin-8-C-glucoside-7-O-Sophoroside	Flavonoids	Flavonoid carbonoside	-	3	63980	62965	65219	176410	165500	169290	62139	70064	60112	150950	155380	155580	--	--
Zmgp002857	757.22	303.05	756.211	C33H40O20	[M+H]+	quercetin 3-O-α-rhamnopyranosyl (1→2)-[α-rhamnopyranosyl (1→6)]-β-glucopyranoside	Flavonoids	Flavonols	-	1	526100	644220	508260	1523300	1815200	1979600	696840	768640	816640	1695000	1380000	1561400	--	--
HJAP127	757.22	303.05	756.212	C33H40O20	[M+H]+	Quercetin-3-O-(2''-O-Rhamnosyl)rutinoside	Flavonoids	Flavonols	55696-57-6	1	901500	880740	857070	2296400	2245000	2017100	774590	1011600	957090	2579000	2172800	2217400	--	--
Lmhp002242	757.22	287.06	757.219	C33H41O20+	[M]+	Cyanidin-3-O-(2''-O-glucosyl)rutinoside	Flavonoids	Anthocyanidins	-	2	35755	35891	31833	129970	123270	140500	30283	29438	36246	119410	173700	110820	--	--
pmn001505	763.43	763.4	764.435	C41H64O13	[M-H]-	oleanolic acid-3-O-xylosyl(1→3)glucuronide	Terpenoids	Triterpene Saponin	-	2	1105700	949930	951380	977980	970450	1138400	888850	989810	864830	915000	1078100	935940	--	--
pmb0672	771.21	463.1	770.206	C37H38O18	[M+H]+	Isovitexin-7-O-(6''-feruloyl)glucoside	Flavonoids	Flavonoid carbonoside	-	3	9	9	9	25064	26677	31752	9	9	9	34488	38987	39267	--	--
HJAP119	771.22	317.06	770.226	C34H42O20	[M+H]+	Rhamnetin-3-O-Rutinoside-5-O-rhamnoside*	Flavonoids	Flavonols	-	1	6565900	9179800	7417400	11757000	13105000	12753000	6045700	7910100	7998400	10305000	13493000	12821000	--	--
HJAP128	771.23	317.06	770.227	C34H42O20	[M+H]+	Isorhamnetin-3-O-rutinoside-7-O-rhamnoside*	Flavonoids	Flavonols	-	1	6789800	8314400	7666100	11511000	13434000	12762000	7465300	6670400	10170000	10566000	11963000	12099000	--	--
pmb0592	771.23	463.2	770.227	C34H42O20	[M+H]+	Chrysoeriol-7-O-rutinoside-5-O-glucoside	Flavonoids	Flavones	-	2	119470	126520	131620	231630	283080	197210	107540	120560	135260	213990	208640	263990	--	--
Zmcn004206	771.18	609.14	772.185	C36H36O19	[M-H]-	kaempferol-3-caffeoyldiglucoside	Flavonoids	Flavonols	-	2	9	9	9	94094	91307	121410	9	9	9	62691	89794	104920	--	--
pmp001314	773.21	627.2	772.206	C33H40O21	[M+H]+	6-Hydroxykaempferol-3-O-rutin-6-O-glucoside	Flavonoids	Flavonols	-	1	9	9	9	67461	48468	90077	9	9	9	47989	37756	49708	--	--
Lmsp002982	773.21	303.05	772.206	C33H40O21	[M+H]+	Quercetin-3-O-sophoroside-7-O-rhamnoside	Flavonoids	Flavonols	-	2	754260	928610	693520	4816200	5039500	4829400	1000400	840360	1356900	4050400	4700600	5491300	--	--
Lmmp002334	773.21	303.05	772.206	C33H40O21	[M+H]+	Quercetin-3-O-rutinoside-7-O-glucoside	Flavonoids	Flavonols	-	1	130270	173470	154480	770470	863950	843000	195040	204540	204120	531200	662120	743430	--	--
HJAP023	773.22	611.17	772.207	C33H40O21	[M+H]+	Kaempferol-6,8-di-C-glucoside-7-O-glucoside	Flavonoids	Flavonoid carbonoside	-	2	102060	101390	75096	503080	523260	523540	97268	110990	145280	458730	520760	560940	--	--
Zmhn002782	771.22	447.13	772.222	C37H40O18	[M-H]-	4-O-(6'-O-Glucosylcaffeoylglucosylcaffeoyl)-4-hydroxybenzyl alcohol	Phenolic acids	Phenolic acids	-	3	9	9	9	9138.5	7904	18460	9	9	9	40922	32138	32060	--	--
pme2746	784.15	437	785.157	C27H33N9O15P2	[M-H]-	Riboflavin 5'-Adenosine Diphosphate	Nucleotides and derivatives	Nucleotides and derivatives	146-14-5	1	683090	1297200	1212700	2071200	2327300	2675500	1229200	1178600	1501600	1812500	2103400	2572800	C00016	ko00740,ko01100,ko01110,ko01240
Hmcp001589	787.23	317.06	786.221	C34H42O21	[M+H]+	Isorhamnetin-3-O-rutinoside-4'-O-glucoside	Flavonoids	Flavonols	111393-97-6	2	161850	246220	119440	456120	587900	457900	143550	202670	359430	424640	529290	540620	--	--
Lmsp003790	787.23	317.07	786.222	C34H42O21	[M+H]+	Isorhamnetin-3-O-sophoroside-7-O-rhamnoside	Flavonoids	Flavonols	41328-75-0	2	19097	33656	31918	29590	57314	34698	33956	39129	48306	40601	43012	56466	--	--
Lmhp003162	787.23	625.17	786.222	C34H42O21	[M+H]+	Chrysoeriol-6,8-di-C-glucoside-4'-O-glucoside	Flavonoids	Flavonoid carbonoside	-	2	20327	19261	17876	62199	67281	54658	16700	19779	36263	60374	64484	86926	--	--
HJAP126	817.24	509.13	816.232	C35H44O22	[M+H]+	Syringetin-3-O-rutinoside-7-O-glucoside	Flavonoids	Flavonols	-	1	15516	10264	7666	107120	132780	107410	7239	6891.2	6606.2	101230	89784	67796	--	--
HJN044	863.19	711.14	864.19	C45H36O18	[M-H]-	Epicatechin-(4β→8,2β→O→7)-epicatechin-(4β→8)-epicatechin	Flavonoids	Flavanols	-	2	326890	254420	256460	72562	141090	143710	1026300	563730	515470	214630	268970	217520	--	--
pmn001648	863.18	411.1	864.19	C45H36O18	[M-H]-	cinnamtannin D1	Tannins	Tannin	97233-06-2	2	880980	963280	939910	254670	376490	413070	1598600	1290700	961690	428530	844020	507120	C17632	--
HJN046	863.19	575.12	864.19	C45H36O18	[M-H]-	Aesculitannin A	Tannins	Tannin	-	2	126780	83063	83885	36769	54893	98341	232720	190720	196500	120450	161040	119120	--	--
HJN043	863.19	711.14	864.19	C45H36O18	[M-H]-	cinnamtannin B1	Tannins	Tannin	88082-60-4	2	270370	261800	237420	53142	125720	152580	984560	677450	550040	142620	240040	116200	C17631	--
pmn001647	865.2	713.2	866.206	C45H38O18	[M-H]-	Procyanidin C2*	Tannins	Proanthocyanidins	37064-31-6	1	539410	311210	285880	172080	469900	812510	2604500	1130600	1546200	764690	1014500	1162100	--	--
pmb2947	865.2	407.1	866.206	C45H38O18	[M-H]-	Catechin-catechin-catechin	Flavonoids	Flavanols	-	1	691230	590040	483370	247450	926200	1296800	4174300	1972700	3219300	1434700	1887700	1919000	--	--
pmp000100	867.21	715.16	866.206	C45H38O18	[M+H]+	Arecatannin B1*	Tannins	Tannin	79763-28-3	1	38404	27057	25707	19311	18813	41400	223370	78365	122360	50434	75181	62241	C17892	--
pmn001646	865.2	577.1	866.206	C45H38O18	[M-H]-	Procyanidin C1*	Tannins	Proanthocyanidins	37064-30-5	1	616750	347170	460240	322820	605240	997350	3615400	1863700	2628300	1071000	1923900	2086100	C17624	--
pmp000101	867.21	715.16	866.206	C45H38O18	[M+H]+	Arecatannin C1*	Tannins	Tannin	87727-69-3	1	139090	96602	98833	81879	132160	198320	499090	330080	408780	220360	293340	171590	C17897	--
Lmsp003853	919.25	303.05	918.243	C42H46O23	[M+H]+	Quercetin-3-O-(6''-O-p-coumaroyl)sophoroside-7-O-rhamnoside	Flavonoids	Flavonols	-	2	392100	593680	548730	453830	631300	386690	420300	551660	501050	401000	544230	433410	--	--
Zmcn003256	917.24	755.19	918.243	C42H46O23	[M-H]-	kaempferol-3-p-coumaroyldiglucoside-7-glucoside	Flavonoids	Flavonols	-	2	1472.2	2023	2483.8	2492.8	9844.1	4888	2930.3	2474	1492.8	6675.8	3406.8	9444.2	--	--
Lmhp002374	919.27	303.05	918.264	C39H50O25	[M+H]+	Quercetin-3-O-glucosyl(1→4)rhamnoside-7-O-rutinoside	Flavonoids	Flavonols	-	1	25866	18189	10368	86538	138180	102870	6313.5	12684	9194	70651	86736	82298	--	--
Lmqp002161	919.27	449.11	919.272	C39H51O25+	[M]+	Cyanidin-3-O-rutinoside-5,3'-di-O-glucoside	Flavonoids	Anthocyanidins	-	3	43142	65890	51510	174210	192120	173060	71694	77256	70742	171180	252520	214000	--	--
Lmsp004090	933.27	317.07	932.259	C43H48O23	[M+H]+	Isorhamnetin-3-O-(6''-O-p-coumarol)sophoroside-7-O-rhamnoside	Flavonoids	Flavonols	-	3	113870	139180	158950	81729	106140	101000	111860	137360	164880	120640	151330	80023	--	--
HJAP123	933.28	479.12	932.28	C40H52O25	[M+H]+	Isorhamnetin-3-O-rutinoside-7-O-rutinoside	Flavonoids	Flavonols	-	1	100160	154720	97687	337670	415650	360250	123050	171300	168370	406380	656160	432340	--	--
pmn001650	1153.26	575.1	1154.27	C60H50O24	[M-H]-	cinnamtannin B2	Tannins	Tannin	88038-12-4	1	14238	10769	11849	10162	31220	19367	103700	40063	89197	24155	55188	46913	C17629	--
pmp000103	1155.28	867.21	1154.27	C60H50O24	[M+H]+	Arecatannin A2	Tannins	Tannin	79763-29-4	1	16805	8653.6	12884	5559.4	22484	32661	109250	33511	46625	32662	48789	44811	C17893	--
pmp000102	1155.28	867.21	1154.27	C60H50O24	[M+H]+	Arecatannin A1	Tannins	Tannin	-	1	18818	11521	8938.2	5120	15149	29008	76133	50364	44558	24020	36884	30798	C17894	--
pmn001649	1153.26	1001.2	1154.27	C60H50O24	[M-H]-	cinnamtannin A2	Tannins	Tannin	86631-38-1	1	19236	11847	13428	11789	13945	26675	98796	51052	61926	35722	41988	39034	C17625	--

## Sheet: TableS2
Table S2. The common differential metabolites (treatment vs. control groups) between 15d and 25d.
Index	Compounds	Class I	15D	25D
mws0874	3'-Adenylic Acid	Nucleotides and derivatives	Down	Down
mws1546	Gentiopicroside	Terpenoids	Down	Down
Hmqp006235	LysoPC 18:4	Lipids	Down	Down
MWSmce264	Hydroxytyrosol	Phenolic acids	Up	Up
mws0914	Pinobanksin	Flavonoids	Up	Up
pmb3114	Epicatechin-epiafzelechin	Flavonoids	Up	Up
pmp000237	Apigenin-6-C-(2''-glucuronyl)xyloside	Flavonoids	Up	Up
pme0436	Procyanidin B3*	Tannins	Up	Up
pmn001667	Procyanidin B4*	Tannins	Up	Up
pme0434	Procyanidin B2*	Tannins	Up	Up
mws0836	Procyanidin B1*	Tannins	Up	Up
pme2493	Kaempferol-3,7-O-dirhamnoside (Kaempferitrin)	Flavonoids	Up	Up
pme3227	vitexin-2''-O-rhamnoside	Flavonoids	Up	Up
Smsp002643	Pelargonidin-3-O-rutinoside	Flavonoids	Up	Up
HJN046	Aesculitannin A	Tannins	Up	Up
pmn001647	Procyanidin C2*	Tannins	Up	Up
pmb2947	Catechin-catechin-catechin	Flavonoids	Up	Up
pmp000100	Arecatannin B1*	Tannins	Up	Up
pmn001646	Procyanidin C1*	Tannins	Up	Up
pmn001650	cinnamtannin B2	Tannins	Up	Up
pmp000103	Arecatannin A2	Tannins	Up	Up
pmn001649	cinnamtannin A2	Tannins	Up	Up
mws0640	2-Hydroxy-2-methylbutyric acid	Organic acids	Down	Up
mws0921	p-Coumaryl alcohol	Phenolic acids	Down	Up

## Sheet: TableS3
Table S3. Mapping statistics of RNA-seq data.
Sample	Raw Reads	Clean Reads	Clean Base(G)	Error Rate(%)	Q20(%)	Q30(%)	GC Content(%)	Reads mapped
CK15d-1	43780736	41930860	6.29	0.02	98.27	94.63	51.73	38406406(91.59%)
CK15d-2	43022396	40429262	6.06	0.02	98.33	94.79	51.33	37328629(92.33%)
CK15d-3	41609440	40089004	6.01	0.02	98.21	94.53	51.07	37287064(93.01%)
CK25d-1	48282892	47450548	7.12	0.02	98.22	94.43	49.6	43657185(92.01%)
CK25d-2	52683590	51533770	7.73	0.02	98.41	95.01	50.25	47889278(92.93%)
CK25d-3	57588730	56105318	8.42	0.02	98.46	95.09	48.86	52014779(92.71%)
XX15d-1	44707630	42928508	6.44	0.02	98.24	94.63	53	40103191(93.42%)
XX15d-2	50987192	46891150	7.03	0.02	98.36	94.89	51.72	43474658(92.71%)
XX15d-3	47228992	42320686	6.35	0.02	98.41	95.02	52.34	39316454(92.90%)
XX25d-1	42111672	40216890	6.03	0.02	98.46	95.08	50.96	37301756(92.75%)
XX25d-2	44786860	43020732	6.45	0.02	98.25	94.6	51.32	39932010(92.82%)
XX25d-3	47158574	45871574	6.88	0.02	98.3	94.72	49.53	42551535(92.76%)

## Sheet: Table S4
Table S4. Primers used in this study.
Primer name	Sequence
β-actin-F	CCTCCATCCTTCGGTCTCC
β-actin-R	CCTTCACCATTCCTGTTCCA
LOC103990601-HCT-F	GAAGCCCCTGTCTTGCCT
LOC103990601-HCT-R	CGATGTAGTAGATGCGGTTGA
LOC103987320-peroxidase-F	ACCTCCAAACTCCGACCA
LOC103987320-peroxidase-R	ATAGCTGCGGCAAAATCC
